# Supplementary material for: Accurate Identification of Ilex (Aquifoliaceae) Taxa Based on Leaf Morphology Using Deep Learning
Source: Plants (Basel). 2026 Apr 29;15(9):1365. doi: 10.3390/plants15091365 (PMC13165308; doi:10.3390/plants15091365)
Supplement: Supplementary file 1 [file plants-15-01365-s001.zip]

Archive with 2 entries (2 files):
- supplementary materials.pdf
- folds.csv
