# Supplementary material for: Accurate Identification of Ilex (Aquifoliaceae) Taxa Based on Leaf Morphology Using Deep Learning
Source: Plants (Basel). 2026 Apr 29;15(9):1365. doi: 10.3390/plants15091365 (PMC13165308; doi:10.3390/plants15091365)
Supplement: Supplementary file 1 [file plants-15-01365-s001.zip › folds.csv]

image_index	image_path	class_name	class_id	fold_id
0	'Alaska'/Alaska_back_001.jpg	'Alaska'	0	4
1	'Alaska'/Alaska_back_002.jpg	'Alaska'	0	5
2	'Alaska'/Alaska_back_003.jpg	'Alaska'	0	3
3	'Alaska'/Alaska_back_004.jpg	'Alaska'	0	1
4	'Alaska'/Alaska_back_005.jpg	'Alaska'	0	4
5	'Alaska'/Alaska_back_006.jpg	'Alaska'	0	4
6	'Alaska'/Alaska_back_007.jpg	'Alaska'	0	4
7	'Alaska'/Alaska_back_008.jpg	'Alaska'	0	2
8	'Alaska'/Alaska_back_009.jpg	'Alaska'	0	1
9	'Alaska'/Alaska_back_010.jpg	'Alaska'	0	3
10	'Alaska'/Alaska_back_011.jpg	'Alaska'	0	4
11	'Alaska'/Alaska_back_012.jpg	'Alaska'	0	1
12	'Alaska'/Alaska_back_013.jpg	'Alaska'	0	4
13	'Alaska'/Alaska_back_014.jpg	'Alaska'	0	1
14	'Alaska'/Alaska_back_015.jpg	'Alaska'	0	4
15	'Alaska'/Alaska_back_016.jpg	'Alaska'	0	4
16	'Alaska'/Alaska_back_017.jpg	'Alaska'	0	5
17	'Alaska'/Alaska_back_018.jpg	'Alaska'	0	4
18	'Alaska'/Alaska_back_019.jpg	'Alaska'	0	3
19	'Alaska'/Alaska_back_020.jpg	'Alaska'	0	3
20	'Alaska'/Alaska_back_021.jpg	'Alaska'	0	2
21	'Alaska'/Alaska_back_022.jpg	'Alaska'	0	2
22	'Alaska'/Alaska_back_023.jpg	'Alaska'	0	5
23	'Alaska'/Alaska_back_024.jpg	'Alaska'	0	5
24	'Alaska'/Alaska_back_025.jpg	'Alaska'	0	2
25	'Alaska'/Alaska_back_026.jpg	'Alaska'	0	1
26	'Alaska'/Alaska_back_027.jpg	'Alaska'	0	5
27	'Alaska'/Alaska_back_028.jpg	'Alaska'	0	5
28	'Alaska'/Alaska_back_029.jpg	'Alaska'	0	3
29	'Alaska'/Alaska_back_030.jpg	'Alaska'	0	4
30	'Alaska'/Alaska_back_031.jpg	'Alaska'	0	1
31	'Alaska'/Alaska_back_032.jpg	'Alaska'	0	3
32	'Alaska'/Alaska_back_033.jpg	'Alaska'	0	1
33	'Alaska'/Alaska_back_034.jpg	'Alaska'	0	1
34	'Alaska'/Alaska_back_035.jpg	'Alaska'	0	4
35	'Alaska'/Alaska_back_036.jpg	'Alaska'	0	2
36	'Alaska'/Alaska_back_037.jpg	'Alaska'	0	1
37	'Alaska'/Alaska_back_038.jpg	'Alaska'	0	2
38	'Alaska'/Alaska_back_039.jpg	'Alaska'	0	1
39	'Alaska'/Alaska_back_040.jpg	'Alaska'	0	2
40	'Alaska'/Alaska_back_041.jpg	'Alaska'	0	2
41	'Alaska'/Alaska_back_042.jpg	'Alaska'	0	2
42	'Alaska'/Alaska_back_043.jpg	'Alaska'	0	5
43	'Alaska'/Alaska_back_044.jpg	'Alaska'	0	2
44	'Alaska'/Alaska_back_045.jpg	'Alaska'	0	2
45	'Alaska'/Alaska_back_046.jpg	'Alaska'	0	2
46	'Alaska'/Alaska_back_047.jpg	'Alaska'	0	4
47	'Alaska'/Alaska_back_048.jpg	'Alaska'	0	4
48	'Alaska'/Alaska_back_049.jpg	'Alaska'	0	2
49	'Alaska'/Alaska_back_050.jpg	'Alaska'	0	4
50	'Alaska'/Alaska_back_051.jpg	'Alaska'	0	4
51	'Alaska'/Alaska_back_052.jpg	'Alaska'	0	3
52	'Alaska'/Alaska_back_053.jpg	'Alaska'	0	4
53	'Alaska'/Alaska_back_054.jpg	'Alaska'	0	2
54	'Alaska'/Alaska_back_055.jpg	'Alaska'	0	5
55	'Alaska'/Alaska_back_056.jpg	'Alaska'	0	5
56	'Alaska'/Alaska_back_057.jpg	'Alaska'	0	2
57	'Alaska'/Alaska_back_058.jpg	'Alaska'	0	2
58	'Alaska'/Alaska_back_059.jpg	'Alaska'	0	4
59	'Alaska'/Alaska_back_060.jpg	'Alaska'	0	1
60	'Alaska'/Alaska_back_061.jpg	'Alaska'	0	4
61	'Alaska'/Alaska_back_062.jpg	'Alaska'	0	1
62	'Alaska'/Alaska_back_063.jpg	'Alaska'	0	1
63	'Alaska'/Alaska_back_064.jpg	'Alaska'	0	4
64	'Alaska'/Alaska_back_065.jpg	'Alaska'	0	3
65	'Alaska'/Alaska_back_066.jpg	'Alaska'	0	1
66	'Alaska'/Alaska_back_067.jpg	'Alaska'	0	1
67	'Alaska'/Alaska_back_068.jpg	'Alaska'	0	5
68	'Alaska'/Alaska_back_069.jpg	'Alaska'	0	1
69	'Alaska'/Alaska_back_070.jpg	'Alaska'	0	4
70	'Alaska'/Alaska_back_071.jpg	'Alaska'	0	2
71	'Alaska'/Alaska_back_072.jpg	'Alaska'	0	3
72	'Alaska'/Alaska_back_073.jpg	'Alaska'	0	4
73	'Alaska'/Alaska_back_074.jpg	'Alaska'	0	4
74	'Alaska'/Alaska_back_075.jpg	'Alaska'	0	3
75	'Alaska'/Alaska_back_076.jpg	'Alaska'	0	5
76	'Alaska'/Alaska_back_077.jpg	'Alaska'	0	2
77	'Alaska'/Alaska_back_078.jpg	'Alaska'	0	2
78	'Alaska'/Alaska_back_079.jpg	'Alaska'	0	2
79	'Alaska'/Alaska_back_080.jpg	'Alaska'	0	5
80	'Alaska'/Alaska_back_081.jpg	'Alaska'	0	3
81	'Alaska'/Alaska_back_082.jpg	'Alaska'	0	3
82	'Alaska'/Alaska_back_083.jpg	'Alaska'	0	1
83	'Alaska'/Alaska_back_084.jpg	'Alaska'	0	3
84	'Alaska'/Alaska_back_085.jpg	'Alaska'	0	2
85	'Alaska'/Alaska_back_086.jpg	'Alaska'	0	2
86	'Alaska'/Alaska_back_087.jpg	'Alaska'	0	2
87	'Alaska'/Alaska_back_088.jpg	'Alaska'	0	2
88	'Alaska'/Alaska_back_089.jpg	'Alaska'	0	1
89	'Alaska'/Alaska_back_090.jpg	'Alaska'	0	1
90	'Alaska'/Alaska_back_091.jpg	'Alaska'	0	4
91	'Alaska'/Alaska_back_092.jpg	'Alaska'	0	2
92	'Alaska'/Alaska_back_093.jpg	'Alaska'	0	2
93	'Alaska'/Alaska_back_094.jpg	'Alaska'	0	4
94	'Alaska'/Alaska_back_095.jpg	'Alaska'	0	1
95	'Alaska'/Alaska_back_096.jpg	'Alaska'	0	1
96	'Alaska'/Alaska_back_097.jpg	'Alaska'	0	3
97	'Alaska'/Alaska_back_098.jpg	'Alaska'	0	3
98	'Alaska'/Alaska_back_099.jpg	'Alaska'	0	5
99	'Alaska'/Alaska_back_100.jpg	'Alaska'	0	2
100	'Alaska'/Alaska_back_101.jpg	'Alaska'	0	4
101	'Alaska'/Alaska_back_102.jpg	'Alaska'	0	2
102	'Alaska'/Alaska_back_103.jpg	'Alaska'	0	1
103	'Alaska'/Alaska_back_104.jpg	'Alaska'	0	4
104	'Alaska'/Alaska_back_105.jpg	'Alaska'	0	5
105	'Alaska'/Alaska_back_106.jpg	'Alaska'	0	4
106	'Alaska'/Alaska_back_107.jpg	'Alaska'	0	3
107	'Alaska'/Alaska_back_108.jpg	'Alaska'	0	1
108	'Alaska'/Alaska_back_109.jpg	'Alaska'	0	4
109	'Alaska'/Alaska_back_110.jpg	'Alaska'	0	2
110	'Alaska'/Alaska_back_111.jpg	'Alaska'	0	3
111	'Alaska'/Alaska_back_112.jpg	'Alaska'	0	5
112	'Alaska'/Alaska_back_113.jpg	'Alaska'	0	2
113	'Alaska'/Alaska_back_114.jpg	'Alaska'	0	5
114	'Alaska'/Alaska_back_115.jpg	'Alaska'	0	5
115	'Alaska'/Alaska_back_116.jpg	'Alaska'	0	2
116	'Alaska'/Alaska_back_117.jpg	'Alaska'	0	3
117	'Alaska'/Alaska_back_118.jpg	'Alaska'	0	5
118	'Alaska'/Alaska_back_119.jpg	'Alaska'	0	4
119	'Alaska'/Alaska_back_120.jpg	'Alaska'	0	4
120	'Alaska'/Alaska_back_121.jpg	'Alaska'	0	1
121	'Alaska'/Alaska_back_122.jpg	'Alaska'	0	3
122	'Alaska'/Alaska_back_123.jpg	'Alaska'	0	4
123	'Alaska'/Alaska_back_124.jpg	'Alaska'	0	3
124	'Alaska'/Alaska_back_125.jpg	'Alaska'	0	3
125	'Alaska'/Alaska_back_126.jpg	'Alaska'	0	5
126	'Alaska'/Alaska_back_127.jpg	'Alaska'	0	1
127	'Alaska'/Alaska_back_128.jpg	'Alaska'	0	3
128	'Alaska'/Alaska_back_129.jpg	'Alaska'	0	4
129	'Alaska'/Alaska_back_130.jpg	'Alaska'	0	5
130	'Alaska'/Alaska_back_131.jpg	'Alaska'	0	3
131	'Alaska'/Alaska_back_132.jpg	'Alaska'	0	2
132	'Alaska'/Alaska_back_133.jpg	'Alaska'	0	3
133	'Alaska'/Alaska_back_134.jpg	'Alaska'	0	2
134	'Alaska'/Alaska_back_135.jpg	'Alaska'	0	5
135	'Alaska'/Alaska_back_136.jpg	'Alaska'	0	5
136	'Alaska'/Alaska_back_137.jpg	'Alaska'	0	3
137	'Alaska'/Alaska_back_138.jpg	'Alaska'	0	3
138	'Alaska'/Alaska_back_139.jpg	'Alaska'	0	3
139	'Alaska'/Alaska_back_140.jpg	'Alaska'	0	1
140	'Alaska'/Alaska_back_141.jpg	'Alaska'	0	2
141	'Alaska'/Alaska_back_142.jpg	'Alaska'	0	3
142	'Alaska'/Alaska_back_143.jpg	'Alaska'	0	3
143	'Alaska'/Alaska_back_144.jpg	'Alaska'	0	3
144	'Alaska'/Alaska_back_145.jpg	'Alaska'	0	4
145	'Alaska'/Alaska_back_146.jpg	'Alaska'	0	5
146	'Alaska'/Alaska_back_147.jpg	'Alaska'	0	3
147	'Alaska'/Alaska_back_148.jpg	'Alaska'	0	2
148	'Alaska'/Alaska_back_149.jpg	'Alaska'	0	1
149	'Alaska'/Alaska_back_150.jpg	'Alaska'	0	2
150	'Alaska'/Alaska_front_001.jpg	'Alaska'	0	5
151	'Alaska'/Alaska_front_002.jpg	'Alaska'	0	2
152	'Alaska'/Alaska_front_003.jpg	'Alaska'	0	4
153	'Alaska'/Alaska_front_004.jpg	'Alaska'	0	3
154	'Alaska'/Alaska_front_005.jpg	'Alaska'	0	5
155	'Alaska'/Alaska_front_006.jpg	'Alaska'	0	5
156	'Alaska'/Alaska_front_007.jpg	'Alaska'	0	4
157	'Alaska'/Alaska_front_008.jpg	'Alaska'	0	2
158	'Alaska'/Alaska_front_009.jpg	'Alaska'	0	4
159	'Alaska'/Alaska_front_010.jpg	'Alaska'	0	2
160	'Alaska'/Alaska_front_011.jpg	'Alaska'	0	4
161	'Alaska'/Alaska_front_012.jpg	'Alaska'	0	3
162	'Alaska'/Alaska_front_013.jpg	'Alaska'	0	1
163	'Alaska'/Alaska_front_014.jpg	'Alaska'	0	1
164	'Alaska'/Alaska_front_015.jpg	'Alaska'	0	1
165	'Alaska'/Alaska_front_016.jpg	'Alaska'	0	3
166	'Alaska'/Alaska_front_017.jpg	'Alaska'	0	5
167	'Alaska'/Alaska_front_018.jpg	'Alaska'	0	5
168	'Alaska'/Alaska_front_019.jpg	'Alaska'	0	3
169	'Alaska'/Alaska_front_020.jpg	'Alaska'	0	1
170	'Alaska'/Alaska_front_021.jpg	'Alaska'	0	2
171	'Alaska'/Alaska_front_022.jpg	'Alaska'	0	4
172	'Alaska'/Alaska_front_023.jpg	'Alaska'	0	5
173	'Alaska'/Alaska_front_024.jpg	'Alaska'	0	1
174	'Alaska'/Alaska_front_025.jpg	'Alaska'	0	2
175	'Alaska'/Alaska_front_026.jpg	'Alaska'	0	5
176	'Alaska'/Alaska_front_027.jpg	'Alaska'	0	3
177	'Alaska'/Alaska_front_028.jpg	'Alaska'	0	1
178	'Alaska'/Alaska_front_029.jpg	'Alaska'	0	5
179	'Alaska'/Alaska_front_030.jpg	'Alaska'	0	3
180	'Alaska'/Alaska_front_031.jpg	'Alaska'	0	4
181	'Alaska'/Alaska_front_032.jpg	'Alaska'	0	1
182	'Alaska'/Alaska_front_033.jpg	'Alaska'	0	5
183	'Alaska'/Alaska_front_034.jpg	'Alaska'	0	5
184	'Alaska'/Alaska_front_035.jpg	'Alaska'	0	2
185	'Alaska'/Alaska_front_036.jpg	'Alaska'	0	5
186	'Alaska'/Alaska_front_037.jpg	'Alaska'	0	5
187	'Alaska'/Alaska_front_038.jpg	'Alaska'	0	3
188	'Alaska'/Alaska_front_039.jpg	'Alaska'	0	2
189	'Alaska'/Alaska_front_040.jpg	'Alaska'	0	1
190	'Alaska'/Alaska_front_041.jpg	'Alaska'	0	2
191	'Alaska'/Alaska_front_042.jpg	'Alaska'	0	3
192	'Alaska'/Alaska_front_043.jpg	'Alaska'	0	4
193	'Alaska'/Alaska_front_044.jpg	'Alaska'	0	4
194	'Alaska'/Alaska_front_045.jpg	'Alaska'	0	5
195	'Alaska'/Alaska_front_046.jpg	'Alaska'	0	1
196	'Alaska'/Alaska_front_047.jpg	'Alaska'	0	5
197	'Alaska'/Alaska_front_048.jpg	'Alaska'	0	5
198	'Alaska'/Alaska_front_049.jpg	'Alaska'	0	1
199	'Alaska'/Alaska_front_050.jpg	'Alaska'	0	4
200	'Alaska'/Alaska_front_051.jpg	'Alaska'	0	1
201	'Alaska'/Alaska_front_052.jpg	'Alaska'	0	3
202	'Alaska'/Alaska_front_053.jpg	'Alaska'	0	1
203	'Alaska'/Alaska_front_054.jpg	'Alaska'	0	4
204	'Alaska'/Alaska_front_055.jpg	'Alaska'	0	3
205	'Alaska'/Alaska_front_056.jpg	'Alaska'	0	4
206	'Alaska'/Alaska_front_057.jpg	'Alaska'	0	5
207	'Alaska'/Alaska_front_058.jpg	'Alaska'	0	3
208	'Alaska'/Alaska_front_059.jpg	'Alaska'	0	2
209	'Alaska'/Alaska_front_060.jpg	'Alaska'	0	3
210	'Alaska'/Alaska_front_061.jpg	'Alaska'	0	3
211	'Alaska'/Alaska_front_062.jpg	'Alaska'	0	5
212	'Alaska'/Alaska_front_063.jpg	'Alaska'	0	1
213	'Alaska'/Alaska_front_064.jpg	'Alaska'	0	2
214	'Alaska'/Alaska_front_065.jpg	'Alaska'	0	5
215	'Alaska'/Alaska_front_066.jpg	'Alaska'	0	2
216	'Alaska'/Alaska_front_067.jpg	'Alaska'	0	1
217	'Alaska'/Alaska_front_068.jpg	'Alaska'	0	5
218	'Alaska'/Alaska_front_069.jpg	'Alaska'	0	3
219	'Alaska'/Alaska_front_070.jpg	'Alaska'	0	1
220	'Alaska'/Alaska_front_071.jpg	'Alaska'	0	3
221	'Alaska'/Alaska_front_072.jpg	'Alaska'	0	5
222	'Alaska'/Alaska_front_073.jpg	'Alaska'	0	4
223	'Alaska'/Alaska_front_074.jpg	'Alaska'	0	3
224	'Alaska'/Alaska_front_075.jpg	'Alaska'	0	1
225	'Alaska'/Alaska_front_076.jpg	'Alaska'	0	5
226	'Alaska'/Alaska_front_077.jpg	'Alaska'	0	2
227	'Alaska'/Alaska_front_078.jpg	'Alaska'	0	2
228	'Alaska'/Alaska_front_079.jpg	'Alaska'	0	4
229	'Alaska'/Alaska_front_080.jpg	'Alaska'	0	4
230	'Alaska'/Alaska_front_081.jpg	'Alaska'	0	1
231	'Alaska'/Alaska_front_082.jpg	'Alaska'	0	5
232	'Alaska'/Alaska_front_083.jpg	'Alaska'	0	5
233	'Alaska'/Alaska_front_084.jpg	'Alaska'	0	5
234	'Alaska'/Alaska_front_085.jpg	'Alaska'	0	4
235	'Alaska'/Alaska_front_086.jpg	'Alaska'	0	1
236	'Alaska'/Alaska_front_087.jpg	'Alaska'	0	1
237	'Alaska'/Alaska_front_088.jpg	'Alaska'	0	2
238	'Alaska'/Alaska_front_089.jpg	'Alaska'	0	5
239	'Alaska'/Alaska_front_090.jpg	'Alaska'	0	4
240	'Alaska'/Alaska_front_091.jpg	'Alaska'	0	5
241	'Alaska'/Alaska_front_092.jpg	'Alaska'	0	4
242	'Alaska'/Alaska_front_093.jpg	'Alaska'	0	3
243	'Alaska'/Alaska_front_094.jpg	'Alaska'	0	1
244	'Alaska'/Alaska_front_095.jpg	'Alaska'	0	4
245	'Alaska'/Alaska_front_096.jpg	'Alaska'	0	3
246	'Alaska'/Alaska_front_097.jpg	'Alaska'	0	4
247	'Alaska'/Alaska_front_098.jpg	'Alaska'	0	4
248	'Alaska'/Alaska_front_099.jpg	'Alaska'	0	5
249	'Alaska'/Alaska_front_100.jpg	'Alaska'	0	1
250	'Alaska'/Alaska_front_101.jpg	'Alaska'	0	2
251	'Alaska'/Alaska_front_102.jpg	'Alaska'	0	1
252	'Alaska'/Alaska_front_103.jpg	'Alaska'	0	3
253	'Alaska'/Alaska_front_104.jpg	'Alaska'	0	1
254	'Alaska'/Alaska_front_105.jpg	'Alaska'	0	3
255	'Alaska'/Alaska_front_106.jpg	'Alaska'	0	2
256	'Alaska'/Alaska_front_107.jpg	'Alaska'	0	1
257	'Alaska'/Alaska_front_108.jpg	'Alaska'	0	2
258	'Alaska'/Alaska_front_109.jpg	'Alaska'	0	4
259	'Alaska'/Alaska_front_110.jpg	'Alaska'	0	1
260	'Alaska'/Alaska_front_111.jpg	'Alaska'	0	2
261	'Alaska'/Alaska_front_112.jpg	'Alaska'	0	1
262	'Alaska'/Alaska_front_113.jpg	'Alaska'	0	5
263	'Alaska'/Alaska_front_114.jpg	'Alaska'	0	1
264	'Alaska'/Alaska_front_115.jpg	'Alaska'	0	2
265	'Alaska'/Alaska_front_116.jpg	'Alaska'	0	3
266	'Alaska'/Alaska_front_117.jpg	'Alaska'	0	5
267	'Alaska'/Alaska_front_118.jpg	'Alaska'	0	3
268	'Alaska'/Alaska_front_119.jpg	'Alaska'	0	5
269	'Alaska'/Alaska_front_120.jpg	'Alaska'	0	5
270	'Alaska'/Alaska_front_121.jpg	'Alaska'	0	1
271	'Alaska'/Alaska_front_122.jpg	'Alaska'	0	1
272	'Alaska'/Alaska_front_123.jpg	'Alaska'	0	3
273	'Alaska'/Alaska_front_124.jpg	'Alaska'	0	4
274	'Alaska'/Alaska_front_125.jpg	'Alaska'	0	5
275	'Alaska'/Alaska_front_126.jpg	'Alaska'	0	4
276	'Alaska'/Alaska_front_127.jpg	'Alaska'	0	3
277	'Alaska'/Alaska_front_128.jpg	'Alaska'	0	1
278	'Alaska'/Alaska_front_129.jpg	'Alaska'	0	1
279	'Alaska'/Alaska_front_130.jpg	'Alaska'	0	4
280	'Alaska'/Alaska_front_131.jpg	'Alaska'	0	5
281	'Alaska'/Alaska_front_132.jpg	'Alaska'	0	1
282	'Alaska'/Alaska_front_133.jpg	'Alaska'	0	3
283	'Alaska'/Alaska_front_134.jpg	'Alaska'	0	5
284	'Alaska'/Alaska_front_135.jpg	'Alaska'	0	4
285	'Alaska'/Alaska_front_136.jpg	'Alaska'	0	5
286	'Alaska'/Alaska_front_137.jpg	'Alaska'	0	3
287	'Alaska'/Alaska_front_138.jpg	'Alaska'	0	3
288	'Alaska'/Alaska_front_139.jpg	'Alaska'	0	3
289	'Alaska'/Alaska_front_140.jpg	'Alaska'	0	2
290	'Alaska'/Alaska_front_141.jpg	'Alaska'	0	2
291	'Alaska'/Alaska_front_142.jpg	'Alaska'	0	4
292	'Alaska'/Alaska_front_143.jpg	'Alaska'	0	3
293	'Alaska'/Alaska_front_144.jpg	'Alaska'	0	5
294	'Alaska'/Alaska_front_145.jpg	'Alaska'	0	1
295	'Alaska'/Alaska_front_146.jpg	'Alaska'	0	4
296	'Alaska'/Alaska_front_147.jpg	'Alaska'	0	2
297	'Alaska'/Alaska_front_148.jpg	'Alaska'	0	2
298	'Alaska'/Alaska_front_149.jpg	'Alaska'	0	5
299	'Alaska'/Alaska_front_150.jpg	'Alaska'	0	2
300	'Auburn'/Auburn_back_001.jpg	'Auburn'	1	3
301	'Auburn'/Auburn_back_002.jpg	'Auburn'	1	2
302	'Auburn'/Auburn_back_003.jpg	'Auburn'	1	1
303	'Auburn'/Auburn_back_004.jpg	'Auburn'	1	5
304	'Auburn'/Auburn_back_005.jpg	'Auburn'	1	3
305	'Auburn'/Auburn_back_006.jpg	'Auburn'	1	3
306	'Auburn'/Auburn_back_007.jpg	'Auburn'	1	3
307	'Auburn'/Auburn_back_008.jpg	'Auburn'	1	2
308	'Auburn'/Auburn_back_009.jpg	'Auburn'	1	4
309	'Auburn'/Auburn_back_010.jpg	'Auburn'	1	4
310	'Auburn'/Auburn_back_011.jpg	'Auburn'	1	1
311	'Auburn'/Auburn_back_012.jpg	'Auburn'	1	3
312	'Auburn'/Auburn_back_013.jpg	'Auburn'	1	3
313	'Auburn'/Auburn_back_014.jpg	'Auburn'	1	3
314	'Auburn'/Auburn_back_015.jpg	'Auburn'	1	5
315	'Auburn'/Auburn_back_016.jpg	'Auburn'	1	4
316	'Auburn'/Auburn_back_017.jpg	'Auburn'	1	1
317	'Auburn'/Auburn_back_018.jpg	'Auburn'	1	5
318	'Auburn'/Auburn_back_019.jpg	'Auburn'	1	4
319	'Auburn'/Auburn_back_020.jpg	'Auburn'	1	4
320	'Auburn'/Auburn_back_021.jpg	'Auburn'	1	5
321	'Auburn'/Auburn_back_022.jpg	'Auburn'	1	1
322	'Auburn'/Auburn_back_023.jpg	'Auburn'	1	4
323	'Auburn'/Auburn_back_024.jpg	'Auburn'	1	4
324	'Auburn'/Auburn_back_025.jpg	'Auburn'	1	3
325	'Auburn'/Auburn_back_026.jpg	'Auburn'	1	3
326	'Auburn'/Auburn_back_027.jpg	'Auburn'	1	5
327	'Auburn'/Auburn_back_028.jpg	'Auburn'	1	3
328	'Auburn'/Auburn_back_029.jpg	'Auburn'	1	1
329	'Auburn'/Auburn_back_030.jpg	'Auburn'	1	5
330	'Auburn'/Auburn_back_031.jpg	'Auburn'	1	2
331	'Auburn'/Auburn_back_032.jpg	'Auburn'	1	2
332	'Auburn'/Auburn_back_033.jpg	'Auburn'	1	3
333	'Auburn'/Auburn_back_034.jpg	'Auburn'	1	2
334	'Auburn'/Auburn_back_035.jpg	'Auburn'	1	1
335	'Auburn'/Auburn_back_036.jpg	'Auburn'	1	2
336	'Auburn'/Auburn_back_037.jpg	'Auburn'	1	2
337	'Auburn'/Auburn_back_038.jpg	'Auburn'	1	2
338	'Auburn'/Auburn_back_039.jpg	'Auburn'	1	1
339	'Auburn'/Auburn_back_040.jpg	'Auburn'	1	3
340	'Auburn'/Auburn_back_041.jpg	'Auburn'	1	3
341	'Auburn'/Auburn_back_042.jpg	'Auburn'	1	3
342	'Auburn'/Auburn_back_043.jpg	'Auburn'	1	1
343	'Auburn'/Auburn_back_044.jpg	'Auburn'	1	4
344	'Auburn'/Auburn_back_045.jpg	'Auburn'	1	4
345	'Auburn'/Auburn_back_046.jpg	'Auburn'	1	5
346	'Auburn'/Auburn_back_047.jpg	'Auburn'	1	2
347	'Auburn'/Auburn_back_048.jpg	'Auburn'	1	5
348	'Auburn'/Auburn_back_049.jpg	'Auburn'	1	4
349	'Auburn'/Auburn_back_050.jpg	'Auburn'	1	3
350	'Auburn'/Auburn_back_051.jpg	'Auburn'	1	3
351	'Auburn'/Auburn_back_052.jpg	'Auburn'	1	3
352	'Auburn'/Auburn_back_053.jpg	'Auburn'	1	5
353	'Auburn'/Auburn_back_054.jpg	'Auburn'	1	3
354	'Auburn'/Auburn_back_055.jpg	'Auburn'	1	3
355	'Auburn'/Auburn_back_056.jpg	'Auburn'	1	5
356	'Auburn'/Auburn_back_057.jpg	'Auburn'	1	4
357	'Auburn'/Auburn_back_058.jpg	'Auburn'	1	5
358	'Auburn'/Auburn_back_059.jpg	'Auburn'	1	1
359	'Auburn'/Auburn_back_060.jpg	'Auburn'	1	1
360	'Auburn'/Auburn_back_061.jpg	'Auburn'	1	4
361	'Auburn'/Auburn_back_062.jpg	'Auburn'	1	5
362	'Auburn'/Auburn_back_063.jpg	'Auburn'	1	5
363	'Auburn'/Auburn_back_064.jpg	'Auburn'	1	4
364	'Auburn'/Auburn_back_065.jpg	'Auburn'	1	2
365	'Auburn'/Auburn_back_066.jpg	'Auburn'	1	4
366	'Auburn'/Auburn_back_067.jpg	'Auburn'	1	4
367	'Auburn'/Auburn_back_068.jpg	'Auburn'	1	3
368	'Auburn'/Auburn_back_069.jpg	'Auburn'	1	2
369	'Auburn'/Auburn_back_070.jpg	'Auburn'	1	5
370	'Auburn'/Auburn_back_071.jpg	'Auburn'	1	3
371	'Auburn'/Auburn_back_072.jpg	'Auburn'	1	2
372	'Auburn'/Auburn_back_073.jpg	'Auburn'	1	5
373	'Auburn'/Auburn_back_074.jpg	'Auburn'	1	1
374	'Auburn'/Auburn_back_075.jpg	'Auburn'	1	3
375	'Auburn'/Auburn_back_076.jpg	'Auburn'	1	3
376	'Auburn'/Auburn_back_077.jpg	'Auburn'	1	1
377	'Auburn'/Auburn_back_078.jpg	'Auburn'	1	1
378	'Auburn'/Auburn_back_079.jpg	'Auburn'	1	1
379	'Auburn'/Auburn_back_080.jpg	'Auburn'	1	1
380	'Auburn'/Auburn_back_081.jpg	'Auburn'	1	4
381	'Auburn'/Auburn_back_082.jpg	'Auburn'	1	5
382	'Auburn'/Auburn_back_083.jpg	'Auburn'	1	3
383	'Auburn'/Auburn_back_084.jpg	'Auburn'	1	4
384	'Auburn'/Auburn_back_085.jpg	'Auburn'	1	5
385	'Auburn'/Auburn_back_086.jpg	'Auburn'	1	4
386	'Auburn'/Auburn_back_087.jpg	'Auburn'	1	1
387	'Auburn'/Auburn_back_088.jpg	'Auburn'	1	5
388	'Auburn'/Auburn_back_089.jpg	'Auburn'	1	4
389	'Auburn'/Auburn_back_090.jpg	'Auburn'	1	1
390	'Auburn'/Auburn_back_091.jpg	'Auburn'	1	3
391	'Auburn'/Auburn_back_092.jpg	'Auburn'	1	2
392	'Auburn'/Auburn_back_093.jpg	'Auburn'	1	2
393	'Auburn'/Auburn_front_001.jpg	'Auburn'	1	2
394	'Auburn'/Auburn_front_002.jpg	'Auburn'	1	3
395	'Auburn'/Auburn_front_003.jpg	'Auburn'	1	5
396	'Auburn'/Auburn_front_004.jpg	'Auburn'	1	2
397	'Auburn'/Auburn_front_005.jpg	'Auburn'	1	1
398	'Auburn'/Auburn_front_006.jpg	'Auburn'	1	4
399	'Auburn'/Auburn_front_007.jpg	'Auburn'	1	2
400	'Auburn'/Auburn_front_008.jpg	'Auburn'	1	4
401	'Auburn'/Auburn_front_009.jpg	'Auburn'	1	5
402	'Auburn'/Auburn_front_010.jpg	'Auburn'	1	3
403	'Auburn'/Auburn_front_011.jpg	'Auburn'	1	4
404	'Auburn'/Auburn_front_012.jpg	'Auburn'	1	5
405	'Auburn'/Auburn_front_013.jpg	'Auburn'	1	4
406	'Auburn'/Auburn_front_014.jpg	'Auburn'	1	2
407	'Auburn'/Auburn_front_015.jpg	'Auburn'	1	2
408	'Auburn'/Auburn_front_016.jpg	'Auburn'	1	2
409	'Auburn'/Auburn_front_017.jpg	'Auburn'	1	5
410	'Auburn'/Auburn_front_018.jpg	'Auburn'	1	4
411	'Auburn'/Auburn_front_019.jpg	'Auburn'	1	4
412	'Auburn'/Auburn_front_020.jpg	'Auburn'	1	5
413	'Auburn'/Auburn_front_021.jpg	'Auburn'	1	1
414	'Auburn'/Auburn_front_022.jpg	'Auburn'	1	2
415	'Auburn'/Auburn_front_023.jpg	'Auburn'	1	4
416	'Auburn'/Auburn_front_024.jpg	'Auburn'	1	5
417	'Auburn'/Auburn_front_025.jpg	'Auburn'	1	5
418	'Auburn'/Auburn_front_026.jpg	'Auburn'	1	2
419	'Auburn'/Auburn_front_027.jpg	'Auburn'	1	5
420	'Auburn'/Auburn_front_028.jpg	'Auburn'	1	2
421	'Auburn'/Auburn_front_029.jpg	'Auburn'	1	5
422	'Auburn'/Auburn_front_030.jpg	'Auburn'	1	4
423	'Auburn'/Auburn_front_031.jpg	'Auburn'	1	2
424	'Auburn'/Auburn_front_032.jpg	'Auburn'	1	3
425	'Auburn'/Auburn_front_033.jpg	'Auburn'	1	3
426	'Auburn'/Auburn_front_034.jpg	'Auburn'	1	1
427	'Auburn'/Auburn_front_035.jpg	'Auburn'	1	3
428	'Auburn'/Auburn_front_036.jpg	'Auburn'	1	4
429	'Auburn'/Auburn_front_037.jpg	'Auburn'	1	1
430	'Auburn'/Auburn_front_038.jpg	'Auburn'	1	2
431	'Auburn'/Auburn_front_039.jpg	'Auburn'	1	1
432	'Auburn'/Auburn_front_040.jpg	'Auburn'	1	1
433	'Auburn'/Auburn_front_041.jpg	'Auburn'	1	2
434	'Auburn'/Auburn_front_042.jpg	'Auburn'	1	2
435	'Auburn'/Auburn_front_043.jpg	'Auburn'	1	1
436	'Auburn'/Auburn_front_044.jpg	'Auburn'	1	2
437	'Auburn'/Auburn_front_045.jpg	'Auburn'	1	5
438	'Auburn'/Auburn_front_046.jpg	'Auburn'	1	1
439	'Auburn'/Auburn_front_047.jpg	'Auburn'	1	2
440	'Auburn'/Auburn_front_048.jpg	'Auburn'	1	2
441	'Auburn'/Auburn_front_049.jpg	'Auburn'	1	4
442	'Auburn'/Auburn_front_050.jpg	'Auburn'	1	5
443	'Auburn'/Auburn_front_051.jpg	'Auburn'	1	5
444	'Auburn'/Auburn_front_052.jpg	'Auburn'	1	4
445	'Auburn'/Auburn_front_053.jpg	'Auburn'	1	4
446	'Auburn'/Auburn_front_054.jpg	'Auburn'	1	3
447	'Auburn'/Auburn_front_055.jpg	'Auburn'	1	1
448	'Auburn'/Auburn_front_056.jpg	'Auburn'	1	4
449	'Auburn'/Auburn_front_057.jpg	'Auburn'	1	5
450	'Auburn'/Auburn_front_058.jpg	'Auburn'	1	3
451	'Auburn'/Auburn_front_059.jpg	'Auburn'	1	5
452	'Auburn'/Auburn_front_060.jpg	'Auburn'	1	2
453	'Auburn'/Auburn_front_061.jpg	'Auburn'	1	2
454	'Auburn'/Auburn_front_062.jpg	'Auburn'	1	1
455	'Auburn'/Auburn_front_063.jpg	'Auburn'	1	1
456	'Auburn'/Auburn_front_064.jpg	'Auburn'	1	4
457	'Auburn'/Auburn_front_065.jpg	'Auburn'	1	2
458	'Auburn'/Auburn_front_066.jpg	'Auburn'	1	4
459	'Auburn'/Auburn_front_067.jpg	'Auburn'	1	5
460	'Auburn'/Auburn_front_068.jpg	'Auburn'	1	3
461	'Auburn'/Auburn_front_069.jpg	'Auburn'	1	5
462	'Auburn'/Auburn_front_070.jpg	'Auburn'	1	3
463	'Auburn'/Auburn_front_071.jpg	'Auburn'	1	1
464	'Auburn'/Auburn_front_072.jpg	'Auburn'	1	1
465	'Auburn'/Auburn_front_073.jpg	'Auburn'	1	4
466	'Auburn'/Auburn_front_074.jpg	'Auburn'	1	3
467	'Auburn'/Auburn_front_075.jpg	'Auburn'	1	1
468	'Auburn'/Auburn_front_076.jpg	'Auburn'	1	4
469	'Auburn'/Auburn_front_077.jpg	'Auburn'	1	2
470	'Auburn'/Auburn_front_078.jpg	'Auburn'	1	5
471	'Auburn'/Auburn_front_079.jpg	'Auburn'	1	5
472	'Auburn'/Auburn_front_080.jpg	'Auburn'	1	1
473	'Auburn'/Auburn_front_081.jpg	'Auburn'	1	2
474	'Auburn'/Auburn_front_082.jpg	'Auburn'	1	1
475	'Auburn'/Auburn_front_083.jpg	'Auburn'	1	1
476	'Auburn'/Auburn_front_084.jpg	'Auburn'	1	4
477	'Auburn'/Auburn_front_085.jpg	'Auburn'	1	2
478	'Auburn'/Auburn_front_086.jpg	'Auburn'	1	2
479	'Auburn'/Auburn_front_087.jpg	'Auburn'	1	3
480	'Auburn'/Auburn_front_088.jpg	'Auburn'	1	1
481	'Auburn'/Auburn_front_089.jpg	'Auburn'	1	3
482	'Auburn'/Auburn_front_090.jpg	'Auburn'	1	1
483	'Auburn'/Auburn_front_091.jpg	'Auburn'	1	1
484	'Auburn'/Auburn_front_092.jpg	'Auburn'	1	5
485	'Auburn'/Auburn_front_093.jpg	'Auburn'	1	1
486	'Bacciflava'/Bacciflava_back_001.jpg	'Bacciflava'	2	5
487	'Bacciflava'/Bacciflava_back_002.jpg	'Bacciflava'	2	2
488	'Bacciflava'/Bacciflava_back_003.jpg	'Bacciflava'	2	2
489	'Bacciflava'/Bacciflava_back_004.jpg	'Bacciflava'	2	4
490	'Bacciflava'/Bacciflava_back_005.jpg	'Bacciflava'	2	5
491	'Bacciflava'/Bacciflava_back_006.jpg	'Bacciflava'	2	2
492	'Bacciflava'/Bacciflava_back_007.jpg	'Bacciflava'	2	2
493	'Bacciflava'/Bacciflava_back_008.jpg	'Bacciflava'	2	4
494	'Bacciflava'/Bacciflava_back_009.jpg	'Bacciflava'	2	3
495	'Bacciflava'/Bacciflava_back_010.jpg	'Bacciflava'	2	5
496	'Bacciflava'/Bacciflava_back_011.jpg	'Bacciflava'	2	3
497	'Bacciflava'/Bacciflava_back_012.jpg	'Bacciflava'	2	4
498	'Bacciflava'/Bacciflava_back_013.jpg	'Bacciflava'	2	1
499	'Bacciflava'/Bacciflava_back_014.jpg	'Bacciflava'	2	3
500	'Bacciflava'/Bacciflava_back_015.jpg	'Bacciflava'	2	1
501	'Bacciflava'/Bacciflava_back_016.jpg	'Bacciflava'	2	5
502	'Bacciflava'/Bacciflava_back_017.jpg	'Bacciflava'	2	2
503	'Bacciflava'/Bacciflava_back_018.jpg	'Bacciflava'	2	5
504	'Bacciflava'/Bacciflava_back_019.jpg	'Bacciflava'	2	1
505	'Bacciflava'/Bacciflava_back_020.jpg	'Bacciflava'	2	5
506	'Bacciflava'/Bacciflava_back_021.jpg	'Bacciflava'	2	2
507	'Bacciflava'/Bacciflava_back_022.jpg	'Bacciflava'	2	5
508	'Bacciflava'/Bacciflava_back_023.jpg	'Bacciflava'	2	1
509	'Bacciflava'/Bacciflava_back_024.jpg	'Bacciflava'	2	2
510	'Bacciflava'/Bacciflava_back_025.jpg	'Bacciflava'	2	3
511	'Bacciflava'/Bacciflava_back_026.jpg	'Bacciflava'	2	2
512	'Bacciflava'/Bacciflava_back_027.jpg	'Bacciflava'	2	1
513	'Bacciflava'/Bacciflava_back_028.jpg	'Bacciflava'	2	5
514	'Bacciflava'/Bacciflava_back_029.jpg	'Bacciflava'	2	3
515	'Bacciflava'/Bacciflava_back_030.jpg	'Bacciflava'	2	4
516	'Bacciflava'/Bacciflava_back_031.jpg	'Bacciflava'	2	3
517	'Bacciflava'/Bacciflava_back_032.jpg	'Bacciflava'	2	4
518	'Bacciflava'/Bacciflava_back_033.jpg	'Bacciflava'	2	3
519	'Bacciflava'/Bacciflava_back_034.jpg	'Bacciflava'	2	4
520	'Bacciflava'/Bacciflava_back_035.jpg	'Bacciflava'	2	4
521	'Bacciflava'/Bacciflava_back_036.jpg	'Bacciflava'	2	5
522	'Bacciflava'/Bacciflava_back_037.jpg	'Bacciflava'	2	3
523	'Bacciflava'/Bacciflava_back_038.jpg	'Bacciflava'	2	4
524	'Bacciflava'/Bacciflava_back_039.jpg	'Bacciflava'	2	5
525	'Bacciflava'/Bacciflava_back_040.jpg	'Bacciflava'	2	5
526	'Bacciflava'/Bacciflava_back_041.jpg	'Bacciflava'	2	3
527	'Bacciflava'/Bacciflava_back_042.jpg	'Bacciflava'	2	4
528	'Bacciflava'/Bacciflava_back_043.jpg	'Bacciflava'	2	2
529	'Bacciflava'/Bacciflava_back_044.jpg	'Bacciflava'	2	1
530	'Bacciflava'/Bacciflava_back_045.jpg	'Bacciflava'	2	5
531	'Bacciflava'/Bacciflava_back_046.jpg	'Bacciflava'	2	2
532	'Bacciflava'/Bacciflava_back_047.jpg	'Bacciflava'	2	2
533	'Bacciflava'/Bacciflava_back_048.jpg	'Bacciflava'	2	4
534	'Bacciflava'/Bacciflava_back_049.jpg	'Bacciflava'	2	1
535	'Bacciflava'/Bacciflava_back_050.jpg	'Bacciflava'	2	2
536	'Bacciflava'/Bacciflava_back_051.jpg	'Bacciflava'	2	5
537	'Bacciflava'/Bacciflava_back_052.jpg	'Bacciflava'	2	3
538	'Bacciflava'/Bacciflava_back_053.jpg	'Bacciflava'	2	4
539	'Bacciflava'/Bacciflava_back_054.jpg	'Bacciflava'	2	1
540	'Bacciflava'/Bacciflava_back_055.jpg	'Bacciflava'	2	4
541	'Bacciflava'/Bacciflava_back_056.jpg	'Bacciflava'	2	4
542	'Bacciflava'/Bacciflava_back_057.jpg	'Bacciflava'	2	5
543	'Bacciflava'/Bacciflava_back_058.jpg	'Bacciflava'	2	5
544	'Bacciflava'/Bacciflava_back_059.jpg	'Bacciflava'	2	2
545	'Bacciflava'/Bacciflava_back_060.jpg	'Bacciflava'	2	1
546	'Bacciflava'/Bacciflava_back_061.jpg	'Bacciflava'	2	5
547	'Bacciflava'/Bacciflava_back_062.jpg	'Bacciflava'	2	1
548	'Bacciflava'/Bacciflava_back_063.jpg	'Bacciflava'	2	2
549	'Bacciflava'/Bacciflava_back_064.jpg	'Bacciflava'	2	5
550	'Bacciflava'/Bacciflava_back_065.jpg	'Bacciflava'	2	1
551	'Bacciflava'/Bacciflava_back_066.jpg	'Bacciflava'	2	3
552	'Bacciflava'/Bacciflava_back_067.jpg	'Bacciflava'	2	5
553	'Bacciflava'/Bacciflava_back_068.jpg	'Bacciflava'	2	4
554	'Bacciflava'/Bacciflava_back_069.jpg	'Bacciflava'	2	5
555	'Bacciflava'/Bacciflava_back_070.jpg	'Bacciflava'	2	1
556	'Bacciflava'/Bacciflava_back_071.jpg	'Bacciflava'	2	1
557	'Bacciflava'/Bacciflava_back_072.jpg	'Bacciflava'	2	2
558	'Bacciflava'/Bacciflava_back_073.jpg	'Bacciflava'	2	2
559	'Bacciflava'/Bacciflava_back_074.jpg	'Bacciflava'	2	1
560	'Bacciflava'/Bacciflava_back_075.jpg	'Bacciflava'	2	4
561	'Bacciflava'/Bacciflava_back_076.jpg	'Bacciflava'	2	3
562	'Bacciflava'/Bacciflava_back_077.jpg	'Bacciflava'	2	4
563	'Bacciflava'/Bacciflava_back_078.jpg	'Bacciflava'	2	5
564	'Bacciflava'/Bacciflava_back_079.jpg	'Bacciflava'	2	4
565	'Bacciflava'/Bacciflava_back_080.jpg	'Bacciflava'	2	2
566	'Bacciflava'/Bacciflava_back_081.jpg	'Bacciflava'	2	5
567	'Bacciflava'/Bacciflava_back_082.jpg	'Bacciflava'	2	2
568	'Bacciflava'/Bacciflava_back_083.jpg	'Bacciflava'	2	5
569	'Bacciflava'/Bacciflava_back_084.jpg	'Bacciflava'	2	3
570	'Bacciflava'/Bacciflava_back_085.jpg	'Bacciflava'	2	1
571	'Bacciflava'/Bacciflava_back_086.jpg	'Bacciflava'	2	5
572	'Bacciflava'/Bacciflava_back_087.jpg	'Bacciflava'	2	2
573	'Bacciflava'/Bacciflava_back_088.jpg	'Bacciflava'	2	5
574	'Bacciflava'/Bacciflava_back_089.jpg	'Bacciflava'	2	1
575	'Bacciflava'/Bacciflava_back_090.jpg	'Bacciflava'	2	1
576	'Bacciflava'/Bacciflava_back_091.jpg	'Bacciflava'	2	1
577	'Bacciflava'/Bacciflava_back_092.jpg	'Bacciflava'	2	2
578	'Bacciflava'/Bacciflava_back_093.jpg	'Bacciflava'	2	4
579	'Bacciflava'/Bacciflava_back_094.jpg	'Bacciflava'	2	2
580	'Bacciflava'/Bacciflava_back_095.jpg	'Bacciflava'	2	4
581	'Bacciflava'/Bacciflava_back_096.jpg	'Bacciflava'	2	3
582	'Bacciflava'/Bacciflava_back_097.jpg	'Bacciflava'	2	2
583	'Bacciflava'/Bacciflava_back_098.jpg	'Bacciflava'	2	1
584	'Bacciflava'/Bacciflava_back_099.jpg	'Bacciflava'	2	1
585	'Bacciflava'/Bacciflava_back_100.jpg	'Bacciflava'	2	3
586	'Bacciflava'/Bacciflava_back_101.jpg	'Bacciflava'	2	3
587	'Bacciflava'/Bacciflava_back_102.jpg	'Bacciflava'	2	2
588	'Bacciflava'/Bacciflava_back_103.jpg	'Bacciflava'	2	3
589	'Bacciflava'/Bacciflava_back_104.jpg	'Bacciflava'	2	1
590	'Bacciflava'/Bacciflava_back_105.jpg	'Bacciflava'	2	5
591	'Bacciflava'/Bacciflava_back_106.jpg	'Bacciflava'	2	3
592	'Bacciflava'/Bacciflava_back_107.jpg	'Bacciflava'	2	5
593	'Bacciflava'/Bacciflava_back_108.jpg	'Bacciflava'	2	3
594	'Bacciflava'/Bacciflava_back_109.jpg	'Bacciflava'	2	2
595	'Bacciflava'/Bacciflava_front_001.jpg	'Bacciflava'	2	5
596	'Bacciflava'/Bacciflava_front_002.jpg	'Bacciflava'	2	3
597	'Bacciflava'/Bacciflava_front_003.jpg	'Bacciflava'	2	5
598	'Bacciflava'/Bacciflava_front_004.jpg	'Bacciflava'	2	4
599	'Bacciflava'/Bacciflava_front_005.jpg	'Bacciflava'	2	3
600	'Bacciflava'/Bacciflava_front_006.jpg	'Bacciflava'	2	4
601	'Bacciflava'/Bacciflava_front_007.jpg	'Bacciflava'	2	2
602	'Bacciflava'/Bacciflava_front_008.jpg	'Bacciflava'	2	3
603	'Bacciflava'/Bacciflava_front_009.jpg	'Bacciflava'	2	2
604	'Bacciflava'/Bacciflava_front_010.jpg	'Bacciflava'	2	4
605	'Bacciflava'/Bacciflava_front_011.jpg	'Bacciflava'	2	1
606	'Bacciflava'/Bacciflava_front_012.jpg	'Bacciflava'	2	2
607	'Bacciflava'/Bacciflava_front_013.jpg	'Bacciflava'	2	5
608	'Bacciflava'/Bacciflava_front_014.jpg	'Bacciflava'	2	1
609	'Bacciflava'/Bacciflava_front_015.jpg	'Bacciflava'	2	2
610	'Bacciflava'/Bacciflava_front_016.jpg	'Bacciflava'	2	3
611	'Bacciflava'/Bacciflava_front_017.jpg	'Bacciflava'	2	2
612	'Bacciflava'/Bacciflava_front_018.jpg	'Bacciflava'	2	5
613	'Bacciflava'/Bacciflava_front_019.jpg	'Bacciflava'	2	3
614	'Bacciflava'/Bacciflava_front_020.jpg	'Bacciflava'	2	4
615	'Bacciflava'/Bacciflava_front_021.jpg	'Bacciflava'	2	2
616	'Bacciflava'/Bacciflava_front_022.jpg	'Bacciflava'	2	4
617	'Bacciflava'/Bacciflava_front_023.jpg	'Bacciflava'	2	4
618	'Bacciflava'/Bacciflava_front_024.jpg	'Bacciflava'	2	1
619	'Bacciflava'/Bacciflava_front_025.jpg	'Bacciflava'	2	1
620	'Bacciflava'/Bacciflava_front_026.jpg	'Bacciflava'	2	4
621	'Bacciflava'/Bacciflava_front_027.jpg	'Bacciflava'	2	1
622	'Bacciflava'/Bacciflava_front_028.jpg	'Bacciflava'	2	4
623	'Bacciflava'/Bacciflava_front_029.jpg	'Bacciflava'	2	1
624	'Bacciflava'/Bacciflava_front_030.jpg	'Bacciflava'	2	2
625	'Bacciflava'/Bacciflava_front_031.jpg	'Bacciflava'	2	5
626	'Bacciflava'/Bacciflava_front_032.jpg	'Bacciflava'	2	4
627	'Bacciflava'/Bacciflava_front_033.jpg	'Bacciflava'	2	5
628	'Bacciflava'/Bacciflava_front_034.jpg	'Bacciflava'	2	4
629	'Bacciflava'/Bacciflava_front_035.jpg	'Bacciflava'	2	3
630	'Bacciflava'/Bacciflava_front_036.jpg	'Bacciflava'	2	4
631	'Bacciflava'/Bacciflava_front_037.jpg	'Bacciflava'	2	1
632	'Bacciflava'/Bacciflava_front_038.jpg	'Bacciflava'	2	3
633	'Bacciflava'/Bacciflava_front_039.jpg	'Bacciflava'	2	1
634	'Bacciflava'/Bacciflava_front_040.jpg	'Bacciflava'	2	2
635	'Bacciflava'/Bacciflava_front_041.jpg	'Bacciflava'	2	4
636	'Bacciflava'/Bacciflava_front_042.jpg	'Bacciflava'	2	2
637	'Bacciflava'/Bacciflava_front_043.jpg	'Bacciflava'	2	3
638	'Bacciflava'/Bacciflava_front_044.jpg	'Bacciflava'	2	1
639	'Bacciflava'/Bacciflava_front_045.jpg	'Bacciflava'	2	4
640	'Bacciflava'/Bacciflava_front_046.jpg	'Bacciflava'	2	5
641	'Bacciflava'/Bacciflava_front_047.jpg	'Bacciflava'	2	2
642	'Bacciflava'/Bacciflava_front_048.jpg	'Bacciflava'	2	3
643	'Bacciflava'/Bacciflava_front_049.jpg	'Bacciflava'	2	4
644	'Bacciflava'/Bacciflava_front_050.jpg	'Bacciflava'	2	3
645	'Bacciflava'/Bacciflava_front_051.jpg	'Bacciflava'	2	2
646	'Bacciflava'/Bacciflava_front_052.jpg	'Bacciflava'	2	2
647	'Bacciflava'/Bacciflava_front_053.jpg	'Bacciflava'	2	3
648	'Bacciflava'/Bacciflava_front_054.jpg	'Bacciflava'	2	1
649	'Bacciflava'/Bacciflava_front_055.jpg	'Bacciflava'	2	1
650	'Bacciflava'/Bacciflava_front_056.jpg	'Bacciflava'	2	2
651	'Bacciflava'/Bacciflava_front_057.jpg	'Bacciflava'	2	4
652	'Bacciflava'/Bacciflava_front_058.jpg	'Bacciflava'	2	4
653	'Bacciflava'/Bacciflava_front_059.jpg	'Bacciflava'	2	3
654	'Bacciflava'/Bacciflava_front_060.jpg	'Bacciflava'	2	1
655	'Bacciflava'/Bacciflava_front_061.jpg	'Bacciflava'	2	4
656	'Bacciflava'/Bacciflava_front_062.jpg	'Bacciflava'	2	2
657	'Bacciflava'/Bacciflava_front_063.jpg	'Bacciflava'	2	3
658	'Bacciflava'/Bacciflava_front_064.jpg	'Bacciflava'	2	2
659	'Bacciflava'/Bacciflava_front_065.jpg	'Bacciflava'	2	2
660	'Bacciflava'/Bacciflava_front_066.jpg	'Bacciflava'	2	5
661	'Bacciflava'/Bacciflava_front_067.jpg	'Bacciflava'	2	1
662	'Bacciflava'/Bacciflava_front_068.jpg	'Bacciflava'	2	1
663	'Bacciflava'/Bacciflava_front_069.jpg	'Bacciflava'	2	5
664	'Bacciflava'/Bacciflava_front_070.jpg	'Bacciflava'	2	5
665	'Bacciflava'/Bacciflava_front_071.jpg	'Bacciflava'	2	1
666	'Bacciflava'/Bacciflava_front_072.jpg	'Bacciflava'	2	1
667	'Bacciflava'/Bacciflava_front_073.jpg	'Bacciflava'	2	3
668	'Bacciflava'/Bacciflava_front_074.jpg	'Bacciflava'	2	5
669	'Bacciflava'/Bacciflava_front_075.jpg	'Bacciflava'	2	1
670	'Bacciflava'/Bacciflava_front_076.jpg	'Bacciflava'	2	4
671	'Bacciflava'/Bacciflava_front_077.jpg	'Bacciflava'	2	5
672	'Bacciflava'/Bacciflava_front_078.jpg	'Bacciflava'	2	3
673	'Bacciflava'/Bacciflava_front_079.jpg	'Bacciflava'	2	1
674	'Bacciflava'/Bacciflava_front_080.jpg	'Bacciflava'	2	3
675	'Bacciflava'/Bacciflava_front_081.jpg	'Bacciflava'	2	5
676	'Bacciflava'/Bacciflava_front_082.jpg	'Bacciflava'	2	4
677	'Bacciflava'/Bacciflava_front_083.jpg	'Bacciflava'	2	3
678	'Bacciflava'/Bacciflava_front_084.jpg	'Bacciflava'	2	4
679	'Bacciflava'/Bacciflava_front_085.jpg	'Bacciflava'	2	5
680	'Bacciflava'/Bacciflava_front_086.jpg	'Bacciflava'	2	1
681	'Bacciflava'/Bacciflava_front_087.jpg	'Bacciflava'	2	4
682	'Bacciflava'/Bacciflava_front_088.jpg	'Bacciflava'	2	3
683	'Bacciflava'/Bacciflava_front_089.jpg	'Bacciflava'	2	4
684	'Bacciflava'/Bacciflava_front_090.jpg	'Bacciflava'	2	2
685	'Bacciflava'/Bacciflava_front_091.jpg	'Bacciflava'	2	3
686	'Bacciflava'/Bacciflava_front_092.jpg	'Bacciflava'	2	2
687	'Bacciflava'/Bacciflava_front_093.jpg	'Bacciflava'	2	5
688	'Bacciflava'/Bacciflava_front_094.jpg	'Bacciflava'	2	4
689	'Bacciflava'/Bacciflava_front_095.jpg	'Bacciflava'	2	3
690	'Bacciflava'/Bacciflava_front_096.jpg	'Bacciflava'	2	3
691	'Bacciflava'/Bacciflava_front_097.jpg	'Bacciflava'	2	4
692	'Bacciflava'/Bacciflava_front_098.jpg	'Bacciflava'	2	5
693	'Bacciflava'/Bacciflava_front_099.jpg	'Bacciflava'	2	5
694	'Bacciflava'/Bacciflava_front_100.jpg	'Bacciflava'	2	4
695	'Bacciflava'/Bacciflava_front_101.jpg	'Bacciflava'	2	3
696	'Bacciflava'/Bacciflava_front_102.jpg	'Bacciflava'	2	1
697	'Bacciflava'/Bacciflava_front_103.jpg	'Bacciflava'	2	3
698	'Bacciflava'/Bacciflava_front_104.jpg	'Bacciflava'	2	2
699	'Bacciflava'/Bacciflava_front_105.jpg	'Bacciflava'	2	1
700	'Bacciflava'/Bacciflava_front_106.jpg	'Bacciflava'	2	3
701	'Bacciflava'/Bacciflava_front_107.jpg	'Bacciflava'	2	2
702	'Bacciflava'/Bacciflava_front_108.jpg	'Bacciflava'	2	3
703	'Bacciflava'/Bacciflava_front_109.jpg	'Bacciflava'	2	1
704	'Blue_Angel'/Blue_Angel_Angel_Angel.jpg	'Blue_Angel'	3	5
705	'Blue_Angel'/Blue_Angel_back_001.jpg	'Blue_Angel'	3	1
706	'Blue_Angel'/Blue_Angel_back_002.jpg	'Blue_Angel'	3	4
707	'Blue_Angel'/Blue_Angel_back_003.jpg	'Blue_Angel'	3	2
708	'Blue_Angel'/Blue_Angel_back_004.jpg	'Blue_Angel'	3	3
709	'Blue_Angel'/Blue_Angel_back_005.jpg	'Blue_Angel'	3	5
710	'Blue_Angel'/Blue_Angel_back_006.jpg	'Blue_Angel'	3	5
711	'Blue_Angel'/Blue_Angel_back_007.jpg	'Blue_Angel'	3	4
712	'Blue_Angel'/Blue_Angel_back_008.jpg	'Blue_Angel'	3	4
713	'Blue_Angel'/Blue_Angel_back_009.jpg	'Blue_Angel'	3	5
714	'Blue_Angel'/Blue_Angel_back_010.jpg	'Blue_Angel'	3	3
715	'Blue_Angel'/Blue_Angel_back_011.jpg	'Blue_Angel'	3	3
716	'Blue_Angel'/Blue_Angel_back_012.jpg	'Blue_Angel'	3	3
717	'Blue_Angel'/Blue_Angel_back_013.jpg	'Blue_Angel'	3	2
718	'Blue_Angel'/Blue_Angel_back_014.jpg	'Blue_Angel'	3	4
719	'Blue_Angel'/Blue_Angel_back_015.jpg	'Blue_Angel'	3	5
720	'Blue_Angel'/Blue_Angel_back_016.jpg	'Blue_Angel'	3	1
721	'Blue_Angel'/Blue_Angel_back_017.jpg	'Blue_Angel'	3	3
722	'Blue_Angel'/Blue_Angel_back_018.jpg	'Blue_Angel'	3	3
723	'Blue_Angel'/Blue_Angel_back_019.jpg	'Blue_Angel'	3	5
724	'Blue_Angel'/Blue_Angel_back_020.jpg	'Blue_Angel'	3	1
725	'Blue_Angel'/Blue_Angel_back_021.jpg	'Blue_Angel'	3	3
726	'Blue_Angel'/Blue_Angel_back_022.jpg	'Blue_Angel'	3	4
727	'Blue_Angel'/Blue_Angel_back_023.jpg	'Blue_Angel'	3	3
728	'Blue_Angel'/Blue_Angel_back_024.jpg	'Blue_Angel'	3	3
729	'Blue_Angel'/Blue_Angel_back_025.jpg	'Blue_Angel'	3	5
730	'Blue_Angel'/Blue_Angel_back_026.jpg	'Blue_Angel'	3	5
731	'Blue_Angel'/Blue_Angel_back_027.jpg	'Blue_Angel'	3	4
732	'Blue_Angel'/Blue_Angel_back_028.jpg	'Blue_Angel'	3	4
733	'Blue_Angel'/Blue_Angel_back_029.jpg	'Blue_Angel'	3	4
734	'Blue_Angel'/Blue_Angel_back_030.jpg	'Blue_Angel'	3	5
735	'Blue_Angel'/Blue_Angel_back_031.jpg	'Blue_Angel'	3	3
736	'Blue_Angel'/Blue_Angel_back_032.jpg	'Blue_Angel'	3	2
737	'Blue_Angel'/Blue_Angel_back_033.jpg	'Blue_Angel'	3	1
738	'Blue_Angel'/Blue_Angel_back_034.jpg	'Blue_Angel'	3	3
739	'Blue_Angel'/Blue_Angel_back_035.jpg	'Blue_Angel'	3	2
740	'Blue_Angel'/Blue_Angel_back_036.jpg	'Blue_Angel'	3	3
741	'Blue_Angel'/Blue_Angel_back_037.jpg	'Blue_Angel'	3	4
742	'Blue_Angel'/Blue_Angel_back_038.jpg	'Blue_Angel'	3	3
743	'Blue_Angel'/Blue_Angel_back_039.jpg	'Blue_Angel'	3	4
744	'Blue_Angel'/Blue_Angel_back_040.jpg	'Blue_Angel'	3	1
745	'Blue_Angel'/Blue_Angel_back_041.jpg	'Blue_Angel'	3	4
746	'Blue_Angel'/Blue_Angel_back_042.jpg	'Blue_Angel'	3	4
747	'Blue_Angel'/Blue_Angel_back_043.jpg	'Blue_Angel'	3	2
748	'Blue_Angel'/Blue_Angel_back_044.jpg	'Blue_Angel'	3	4
749	'Blue_Angel'/Blue_Angel_back_045.jpg	'Blue_Angel'	3	2
750	'Blue_Angel'/Blue_Angel_back_047.jpg	'Blue_Angel'	3	5
751	'Blue_Angel'/Blue_Angel_back_048.jpg	'Blue_Angel'	3	4
752	'Blue_Angel'/Blue_Angel_back_049.jpg	'Blue_Angel'	3	1
753	'Blue_Angel'/Blue_Angel_back_050.jpg	'Blue_Angel'	3	2
754	'Blue_Angel'/Blue_Angel_back_051.jpg	'Blue_Angel'	3	1
755	'Blue_Angel'/Blue_Angel_back_052.jpg	'Blue_Angel'	3	5
756	'Blue_Angel'/Blue_Angel_back_053.jpg	'Blue_Angel'	3	4
757	'Blue_Angel'/Blue_Angel_back_054.jpg	'Blue_Angel'	3	5
758	'Blue_Angel'/Blue_Angel_back_055.jpg	'Blue_Angel'	3	2
759	'Blue_Angel'/Blue_Angel_back_056.jpg	'Blue_Angel'	3	3
760	'Blue_Angel'/Blue_Angel_back_057.jpg	'Blue_Angel'	3	1
761	'Blue_Angel'/Blue_Angel_back_058.jpg	'Blue_Angel'	3	5
762	'Blue_Angel'/Blue_Angel_back_059.jpg	'Blue_Angel'	3	1
763	'Blue_Angel'/Blue_Angel_back_060.jpg	'Blue_Angel'	3	5
764	'Blue_Angel'/Blue_Angel_back_061.jpg	'Blue_Angel'	3	3
765	'Blue_Angel'/Blue_Angel_back_062.jpg	'Blue_Angel'	3	2
766	'Blue_Angel'/Blue_Angel_back_063.jpg	'Blue_Angel'	3	1
767	'Blue_Angel'/Blue_Angel_back_064.jpg	'Blue_Angel'	3	2
768	'Blue_Angel'/Blue_Angel_back_065.jpg	'Blue_Angel'	3	1
769	'Blue_Angel'/Blue_Angel_back_066.jpg	'Blue_Angel'	3	4
770	'Blue_Angel'/Blue_Angel_back_067.jpg	'Blue_Angel'	3	2
771	'Blue_Angel'/Blue_Angel_back_068.jpg	'Blue_Angel'	3	5
772	'Blue_Angel'/Blue_Angel_back_069.jpg	'Blue_Angel'	3	4
773	'Blue_Angel'/Blue_Angel_back_070.jpg	'Blue_Angel'	3	4
774	'Blue_Angel'/Blue_Angel_back_071.jpg	'Blue_Angel'	3	4
775	'Blue_Angel'/Blue_Angel_back_072.jpg	'Blue_Angel'	3	1
776	'Blue_Angel'/Blue_Angel_back_073.jpg	'Blue_Angel'	3	3
777	'Blue_Angel'/Blue_Angel_back_074.jpg	'Blue_Angel'	3	2
778	'Blue_Angel'/Blue_Angel_back_075.jpg	'Blue_Angel'	3	4
779	'Blue_Angel'/Blue_Angel_back_076.jpg	'Blue_Angel'	3	3
780	'Blue_Angel'/Blue_Angel_back_077.jpg	'Blue_Angel'	3	2
781	'Blue_Angel'/Blue_Angel_back_078.jpg	'Blue_Angel'	3	3
782	'Blue_Angel'/Blue_Angel_back_079.jpg	'Blue_Angel'	3	4
783	'Blue_Angel'/Blue_Angel_back_080.jpg	'Blue_Angel'	3	4
784	'Blue_Angel'/Blue_Angel_back_081.jpg	'Blue_Angel'	3	1
785	'Blue_Angel'/Blue_Angel_back_082.jpg	'Blue_Angel'	3	1
786	'Blue_Angel'/Blue_Angel_back_083.jpg	'Blue_Angel'	3	1
787	'Blue_Angel'/Blue_Angel_back_084.jpg	'Blue_Angel'	3	3
788	'Blue_Angel'/Blue_Angel_back_085.jpg	'Blue_Angel'	3	3
789	'Blue_Angel'/Blue_Angel_back_086.jpg	'Blue_Angel'	3	5
790	'Blue_Angel'/Blue_Angel_back_087.jpg	'Blue_Angel'	3	2
791	'Blue_Angel'/Blue_Angel_back_088.jpg	'Blue_Angel'	3	1
792	'Blue_Angel'/Blue_Angel_back_089.jpg	'Blue_Angel'	3	2
793	'Blue_Angel'/Blue_Angel_back_090.jpg	'Blue_Angel'	3	4
794	'Blue_Angel'/Blue_Angel_back_091.jpg	'Blue_Angel'	3	5
795	'Blue_Angel'/Blue_Angel_back_092.jpg	'Blue_Angel'	3	1
796	'Blue_Angel'/Blue_Angel_back_093.jpg	'Blue_Angel'	3	4
797	'Blue_Angel'/Blue_Angel_back_094.jpg	'Blue_Angel'	3	5
798	'Blue_Angel'/Blue_Angel_back_095.jpg	'Blue_Angel'	3	1
799	'Blue_Angel'/Blue_Angel_back_096.jpg	'Blue_Angel'	3	3
800	'Blue_Angel'/Blue_Angel_back_097.jpg	'Blue_Angel'	3	2
801	'Blue_Angel'/Blue_Angel_back_098.jpg	'Blue_Angel'	3	5
802	'Blue_Angel'/Blue_Angel_back_099.jpg	'Blue_Angel'	3	5
803	'Blue_Angel'/Blue_Angel_back_100.jpg	'Blue_Angel'	3	5
804	'Blue_Angel'/Blue_Angel_back_101.jpg	'Blue_Angel'	3	5
805	'Blue_Angel'/Blue_Angel_back_102.jpg	'Blue_Angel'	3	3
806	'Blue_Angel'/Blue_Angel_back_103.jpg	'Blue_Angel'	3	2
807	'Blue_Angel'/Blue_Angel_back_104.jpg	'Blue_Angel'	3	2
808	'Blue_Angel'/Blue_Angel_back_105.jpg	'Blue_Angel'	3	2
809	'Blue_Angel'/Blue_Angel_back_106.jpg	'Blue_Angel'	3	1
810	'Blue_Angel'/Blue_Angel_back_107.jpg	'Blue_Angel'	3	3
811	'Blue_Angel'/Blue_Angel_back_108.jpg	'Blue_Angel'	3	5
812	'Blue_Angel'/Blue_Angel_back_109.jpg	'Blue_Angel'	3	1
813	'Blue_Angel'/Blue_Angel_back_110.jpg	'Blue_Angel'	3	4
814	'Blue_Angel'/Blue_Angel_back_111.jpg	'Blue_Angel'	3	3
815	'Blue_Angel'/Blue_Angel_back_112.jpg	'Blue_Angel'	3	3
816	'Blue_Angel'/Blue_Angel_back_113.jpg	'Blue_Angel'	3	5
817	'Blue_Angel'/Blue_Angel_back_114.jpg	'Blue_Angel'	3	4
818	'Blue_Angel'/Blue_Angel_back_115.jpg	'Blue_Angel'	3	5
819	'Blue_Angel'/Blue_Angel_back_116.jpg	'Blue_Angel'	3	1
820	'Blue_Angel'/Blue_Angel_back_117.jpg	'Blue_Angel'	3	4
821	'Blue_Angel'/Blue_Angel_back_118.jpg	'Blue_Angel'	3	3
822	'Blue_Angel'/Blue_Angel_back_119.jpg	'Blue_Angel'	3	2
823	'Blue_Angel'/Blue_Angel_back_120.jpg	'Blue_Angel'	3	3
824	'Blue_Angel'/Blue_Angel_back_121.jpg	'Blue_Angel'	3	4
825	'Blue_Angel'/Blue_Angel_back_122.jpg	'Blue_Angel'	3	3
826	'Blue_Angel'/Blue_Angel_back_123.jpg	'Blue_Angel'	3	1
827	'Blue_Angel'/Blue_Angel_back_124.jpg	'Blue_Angel'	3	2
828	'Blue_Angel'/Blue_Angel_back_125.jpg	'Blue_Angel'	3	5
829	'Blue_Angel'/Blue_Angel_back_126.jpg	'Blue_Angel'	3	2
830	'Blue_Angel'/Blue_Angel_back_127.jpg	'Blue_Angel'	3	1
831	'Blue_Angel'/Blue_Angel_back_128.jpg	'Blue_Angel'	3	5
832	'Blue_Angel'/Blue_Angel_back_129.jpg	'Blue_Angel'	3	1
833	'Blue_Angel'/Blue_Angel_back_130.jpg	'Blue_Angel'	3	4
834	'Blue_Angel'/Blue_Angel_back_131.jpg	'Blue_Angel'	3	3
835	'Blue_Angel'/Blue_Angel_back_132.jpg	'Blue_Angel'	3	5
836	'Blue_Angel'/Blue_Angel_back_133.jpg	'Blue_Angel'	3	2
837	'Blue_Angel'/Blue_Angel_back_134.jpg	'Blue_Angel'	3	5
838	'Blue_Angel'/Blue_Angel_front_001.jpg	'Blue_Angel'	3	4
839	'Blue_Angel'/Blue_Angel_front_002.jpg	'Blue_Angel'	3	3
840	'Blue_Angel'/Blue_Angel_front_003.jpg	'Blue_Angel'	3	1
841	'Blue_Angel'/Blue_Angel_front_004.jpg	'Blue_Angel'	3	3
842	'Blue_Angel'/Blue_Angel_front_005.jpg	'Blue_Angel'	3	4
843	'Blue_Angel'/Blue_Angel_front_006.jpg	'Blue_Angel'	3	3
844	'Blue_Angel'/Blue_Angel_front_007.jpg	'Blue_Angel'	3	1
845	'Blue_Angel'/Blue_Angel_front_008.jpg	'Blue_Angel'	3	2
846	'Blue_Angel'/Blue_Angel_front_009.jpg	'Blue_Angel'	3	2
847	'Blue_Angel'/Blue_Angel_front_010.jpg	'Blue_Angel'	3	2
848	'Blue_Angel'/Blue_Angel_front_011.jpg	'Blue_Angel'	3	2
849	'Blue_Angel'/Blue_Angel_front_012.jpg	'Blue_Angel'	3	3
850	'Blue_Angel'/Blue_Angel_front_013.jpg	'Blue_Angel'	3	5
851	'Blue_Angel'/Blue_Angel_front_014.jpg	'Blue_Angel'	3	1
852	'Blue_Angel'/Blue_Angel_front_015.jpg	'Blue_Angel'	3	2
853	'Blue_Angel'/Blue_Angel_front_016.jpg	'Blue_Angel'	3	1
854	'Blue_Angel'/Blue_Angel_front_017.jpg	'Blue_Angel'	3	5
855	'Blue_Angel'/Blue_Angel_front_018.jpg	'Blue_Angel'	3	4
856	'Blue_Angel'/Blue_Angel_front_019.jpg	'Blue_Angel'	3	1
857	'Blue_Angel'/Blue_Angel_front_020.jpg	'Blue_Angel'	3	2
858	'Blue_Angel'/Blue_Angel_front_021.jpg	'Blue_Angel'	3	5
859	'Blue_Angel'/Blue_Angel_front_022.jpg	'Blue_Angel'	3	4
860	'Blue_Angel'/Blue_Angel_front_023.jpg	'Blue_Angel'	3	5
861	'Blue_Angel'/Blue_Angel_front_024.jpg	'Blue_Angel'	3	2
862	'Blue_Angel'/Blue_Angel_front_025.jpg	'Blue_Angel'	3	3
863	'Blue_Angel'/Blue_Angel_front_026.jpg	'Blue_Angel'	3	1
864	'Blue_Angel'/Blue_Angel_front_027.jpg	'Blue_Angel'	3	4
865	'Blue_Angel'/Blue_Angel_front_028.jpg	'Blue_Angel'	3	5
866	'Blue_Angel'/Blue_Angel_front_029.jpg	'Blue_Angel'	3	1
867	'Blue_Angel'/Blue_Angel_front_030.jpg	'Blue_Angel'	3	1
868	'Blue_Angel'/Blue_Angel_front_031.jpg	'Blue_Angel'	3	3
869	'Blue_Angel'/Blue_Angel_front_032.jpg	'Blue_Angel'	3	4
870	'Blue_Angel'/Blue_Angel_front_033.jpg	'Blue_Angel'	3	3
871	'Blue_Angel'/Blue_Angel_front_034.jpg	'Blue_Angel'	3	2
872	'Blue_Angel'/Blue_Angel_front_035.jpg	'Blue_Angel'	3	3
873	'Blue_Angel'/Blue_Angel_front_036.jpg	'Blue_Angel'	3	2
874	'Blue_Angel'/Blue_Angel_front_037.jpg	'Blue_Angel'	3	3
875	'Blue_Angel'/Blue_Angel_front_038.jpg	'Blue_Angel'	3	2
876	'Blue_Angel'/Blue_Angel_front_039.jpg	'Blue_Angel'	3	1
877	'Blue_Angel'/Blue_Angel_front_040.jpg	'Blue_Angel'	3	4
878	'Blue_Angel'/Blue_Angel_front_041.jpg	'Blue_Angel'	3	2
879	'Blue_Angel'/Blue_Angel_front_042.jpg	'Blue_Angel'	3	5
880	'Blue_Angel'/Blue_Angel_front_043.jpg	'Blue_Angel'	3	1
881	'Blue_Angel'/Blue_Angel_front_044.jpg	'Blue_Angel'	3	3
882	'Blue_Angel'/Blue_Angel_front_045.jpg	'Blue_Angel'	3	5
883	'Blue_Angel'/Blue_Angel_front_046.jpg	'Blue_Angel'	3	5
884	'Blue_Angel'/Blue_Angel_front_047.jpg	'Blue_Angel'	3	2
885	'Blue_Angel'/Blue_Angel_front_048.jpg	'Blue_Angel'	3	5
886	'Blue_Angel'/Blue_Angel_front_049.jpg	'Blue_Angel'	3	3
887	'Blue_Angel'/Blue_Angel_front_050.jpg	'Blue_Angel'	3	3
888	'Blue_Angel'/Blue_Angel_front_051.jpg	'Blue_Angel'	3	1
889	'Blue_Angel'/Blue_Angel_front_052.jpg	'Blue_Angel'	3	3
890	'Blue_Angel'/Blue_Angel_front_053.jpg	'Blue_Angel'	3	5
891	'Blue_Angel'/Blue_Angel_front_054.jpg	'Blue_Angel'	3	1
892	'Blue_Angel'/Blue_Angel_front_055.jpg	'Blue_Angel'	3	5
893	'Blue_Angel'/Blue_Angel_front_056.jpg	'Blue_Angel'	3	2
894	'Blue_Angel'/Blue_Angel_front_057.jpg	'Blue_Angel'	3	2
895	'Blue_Angel'/Blue_Angel_front_058.jpg	'Blue_Angel'	3	1
896	'Blue_Angel'/Blue_Angel_front_059.jpg	'Blue_Angel'	3	2
897	'Blue_Angel'/Blue_Angel_front_060.jpg	'Blue_Angel'	3	5
898	'Blue_Angel'/Blue_Angel_front_061.jpg	'Blue_Angel'	3	4
899	'Blue_Angel'/Blue_Angel_front_062.jpg	'Blue_Angel'	3	3
900	'Blue_Angel'/Blue_Angel_front_063.jpg	'Blue_Angel'	3	3
901	'Blue_Angel'/Blue_Angel_front_064.jpg	'Blue_Angel'	3	1
902	'Blue_Angel'/Blue_Angel_front_065.jpg	'Blue_Angel'	3	5
903	'Blue_Angel'/Blue_Angel_front_066.jpg	'Blue_Angel'	3	2
904	'Blue_Angel'/Blue_Angel_front_067.jpg	'Blue_Angel'	3	5
905	'Blue_Angel'/Blue_Angel_front_068.jpg	'Blue_Angel'	3	2
906	'Blue_Angel'/Blue_Angel_front_069.jpg	'Blue_Angel'	3	4
907	'Blue_Angel'/Blue_Angel_front_070.jpg	'Blue_Angel'	3	4
908	'Blue_Angel'/Blue_Angel_front_071.jpg	'Blue_Angel'	3	5
909	'Blue_Angel'/Blue_Angel_front_072.jpg	'Blue_Angel'	3	1
910	'Blue_Angel'/Blue_Angel_front_073.jpg	'Blue_Angel'	3	4
911	'Blue_Angel'/Blue_Angel_front_074.jpg	'Blue_Angel'	3	5
912	'Blue_Angel'/Blue_Angel_front_075.jpg	'Blue_Angel'	3	2
913	'Blue_Angel'/Blue_Angel_front_076.jpg	'Blue_Angel'	3	2
914	'Blue_Angel'/Blue_Angel_front_077.jpg	'Blue_Angel'	3	1
915	'Blue_Angel'/Blue_Angel_front_078.jpg	'Blue_Angel'	3	2
916	'Blue_Angel'/Blue_Angel_front_079.jpg	'Blue_Angel'	3	2
917	'Blue_Angel'/Blue_Angel_front_080.jpg	'Blue_Angel'	3	5
918	'Blue_Angel'/Blue_Angel_front_081.jpg	'Blue_Angel'	3	1
919	'Blue_Angel'/Blue_Angel_front_082.jpg	'Blue_Angel'	3	4
920	'Blue_Angel'/Blue_Angel_front_083.jpg	'Blue_Angel'	3	4
921	'Blue_Angel'/Blue_Angel_front_084.jpg	'Blue_Angel'	3	2
922	'Blue_Angel'/Blue_Angel_front_085.jpg	'Blue_Angel'	3	4
923	'Blue_Angel'/Blue_Angel_front_086.jpg	'Blue_Angel'	3	2
924	'Blue_Angel'/Blue_Angel_front_087.jpg	'Blue_Angel'	3	2
925	'Blue_Angel'/Blue_Angel_front_088.jpg	'Blue_Angel'	3	3
926	'Blue_Angel'/Blue_Angel_front_089.jpg	'Blue_Angel'	3	5
927	'Blue_Angel'/Blue_Angel_front_090.jpg	'Blue_Angel'	3	4
928	'Blue_Angel'/Blue_Angel_front_091.jpg	'Blue_Angel'	3	3
929	'Blue_Angel'/Blue_Angel_front_092.jpg	'Blue_Angel'	3	1
930	'Blue_Angel'/Blue_Angel_front_093.jpg	'Blue_Angel'	3	3
931	'Blue_Angel'/Blue_Angel_front_094.jpg	'Blue_Angel'	3	5
932	'Blue_Angel'/Blue_Angel_front_095.jpg	'Blue_Angel'	3	2
933	'Blue_Angel'/Blue_Angel_front_096.jpg	'Blue_Angel'	3	5
934	'Blue_Angel'/Blue_Angel_front_097.jpg	'Blue_Angel'	3	5
935	'Blue_Angel'/Blue_Angel_front_098.jpg	'Blue_Angel'	3	5
936	'Blue_Angel'/Blue_Angel_front_099.jpg	'Blue_Angel'	3	1
937	'Blue_Angel'/Blue_Angel_front_100.jpg	'Blue_Angel'	3	5
938	'Blue_Angel'/Blue_Angel_front_101.jpg	'Blue_Angel'	3	1
939	'Blue_Angel'/Blue_Angel_front_102.jpg	'Blue_Angel'	3	1
940	'Blue_Angel'/Blue_Angel_front_103.jpg	'Blue_Angel'	3	3
941	'Blue_Angel'/Blue_Angel_front_104.jpg	'Blue_Angel'	3	1
942	'Blue_Angel'/Blue_Angel_front_105.jpg	'Blue_Angel'	3	3
943	'Blue_Angel'/Blue_Angel_front_106.jpg	'Blue_Angel'	3	4
944	'Blue_Angel'/Blue_Angel_front_107.jpg	'Blue_Angel'	3	4
945	'Blue_Angel'/Blue_Angel_front_108.jpg	'Blue_Angel'	3	3
946	'Blue_Angel'/Blue_Angel_front_109.jpg	'Blue_Angel'	3	1
947	'Blue_Angel'/Blue_Angel_front_110.jpg	'Blue_Angel'	3	2
948	'Blue_Angel'/Blue_Angel_front_111.jpg	'Blue_Angel'	3	2
949	'Blue_Angel'/Blue_Angel_front_112.jpg	'Blue_Angel'	3	2
950	'Blue_Angel'/Blue_Angel_front_113.jpg	'Blue_Angel'	3	1
951	'Blue_Angel'/Blue_Angel_front_114.jpg	'Blue_Angel'	3	1
952	'Blue_Angel'/Blue_Angel_front_115.jpg	'Blue_Angel'	3	5
953	'Blue_Angel'/Blue_Angel_front_116.jpg	'Blue_Angel'	3	3
954	'Blue_Angel'/Blue_Angel_front_117.jpg	'Blue_Angel'	3	4
955	'Blue_Angel'/Blue_Angel_front_118.jpg	'Blue_Angel'	3	4
956	'Blue_Angel'/Blue_Angel_front_119.jpg	'Blue_Angel'	3	1
957	'Blue_Angel'/Blue_Angel_front_120.jpg	'Blue_Angel'	3	4
958	'Blue_Angel'/Blue_Angel_front_121.jpg	'Blue_Angel'	3	4
959	'Blue_Angel'/Blue_Angel_front_122.jpg	'Blue_Angel'	3	1
960	'Blue_Angel'/Blue_Angel_front_123.jpg	'Blue_Angel'	3	1
961	'Blue_Angel'/Blue_Angel_front_124.jpg	'Blue_Angel'	3	2
962	'Blue_Angel'/Blue_Angel_front_125.jpg	'Blue_Angel'	3	2
963	'Blue_Angel'/Blue_Angel_front_126.jpg	'Blue_Angel'	3	3
964	'Blue_Angel'/Blue_Angel_front_127.jpg	'Blue_Angel'	3	2
965	'Blue_Angel'/Blue_Angel_front_128.jpg	'Blue_Angel'	3	4
966	'Blue_Angel'/Blue_Angel_front_129.jpg	'Blue_Angel'	3	4
967	'Blue_Angel'/Blue_Angel_front_130.jpg	'Blue_Angel'	3	1
968	'Blue_Angel'/Blue_Angel_front_131.jpg	'Blue_Angel'	3	1
969	'Blue_Angel'/Blue_Angel_front_132.jpg	'Blue_Angel'	3	5
970	'Blue_Angel'/Blue_Angel_front_133.jpg	'Blue_Angel'	3	3
971	'Blue_Angel'/Blue_Angel_front_134.jpg	'Blue_Angel'	3	4
972	'Fortunei'/ Fortunei_back_001.jpg	'Fortunei'	4	4
973	'Fortunei'/ Fortunei_back_002.jpg	'Fortunei'	4	3
974	'Fortunei'/ Fortunei_back_003.jpg	'Fortunei'	4	4
975	'Fortunei'/ Fortunei_back_004.jpg	'Fortunei'	4	2
976	'Fortunei'/ Fortunei_back_005.jpg	'Fortunei'	4	2
977	'Fortunei'/ Fortunei_back_006.jpg	'Fortunei'	4	5
978	'Fortunei'/ Fortunei_back_007.jpg	'Fortunei'	4	1
979	'Fortunei'/ Fortunei_back_008.jpg	'Fortunei'	4	1
980	'Fortunei'/ Fortunei_back_009.jpg	'Fortunei'	4	1
981	'Fortunei'/ Fortunei_back_010.jpg	'Fortunei'	4	4
982	'Fortunei'/ Fortunei_back_011.jpg	'Fortunei'	4	4
983	'Fortunei'/ Fortunei_back_012.jpg	'Fortunei'	4	4
984	'Fortunei'/ Fortunei_back_013.jpg	'Fortunei'	4	1
985	'Fortunei'/ Fortunei_back_014.jpg	'Fortunei'	4	3
986	'Fortunei'/ Fortunei_back_015.jpg	'Fortunei'	4	5
987	'Fortunei'/ Fortunei_back_016.jpg	'Fortunei'	4	4
988	'Fortunei'/ Fortunei_back_017.jpg	'Fortunei'	4	5
989	'Fortunei'/ Fortunei_back_018.jpg	'Fortunei'	4	2
990	'Fortunei'/ Fortunei_back_019.jpg	'Fortunei'	4	4
991	'Fortunei'/ Fortunei_back_020.jpg	'Fortunei'	4	4
992	'Fortunei'/ Fortunei_back_021.jpg	'Fortunei'	4	3
993	'Fortunei'/ Fortunei_back_022.jpg	'Fortunei'	4	2
994	'Fortunei'/ Fortunei_back_023.jpg	'Fortunei'	4	3
995	'Fortunei'/ Fortunei_back_024.jpg	'Fortunei'	4	4
996	'Fortunei'/ Fortunei_back_025.jpg	'Fortunei'	4	2
997	'Fortunei'/ Fortunei_back_026.jpg	'Fortunei'	4	1
998	'Fortunei'/ Fortunei_back_027.jpg	'Fortunei'	4	1
999	'Fortunei'/ Fortunei_back_028.jpg	'Fortunei'	4	5
1000	'Fortunei'/ Fortunei_back_029.jpg	'Fortunei'	4	4
1001	'Fortunei'/ Fortunei_back_030.jpg	'Fortunei'	4	1
1002	'Fortunei'/ Fortunei_back_031.jpg	'Fortunei'	4	1
1003	'Fortunei'/ Fortunei_back_032.jpg	'Fortunei'	4	3
1004	'Fortunei'/ Fortunei_back_033.jpg	'Fortunei'	4	2
1005	'Fortunei'/ Fortunei_back_034.jpg	'Fortunei'	4	3
1006	'Fortunei'/ Fortunei_back_035.jpg	'Fortunei'	4	3
1007	'Fortunei'/ Fortunei_back_036.jpg	'Fortunei'	4	3
1008	'Fortunei'/ Fortunei_back_037.jpg	'Fortunei'	4	1
1009	'Fortunei'/ Fortunei_back_038.jpg	'Fortunei'	4	4
1010	'Fortunei'/ Fortunei_back_039.jpg	'Fortunei'	4	3
1011	'Fortunei'/ Fortunei_back_040.jpg	'Fortunei'	4	1
1012	'Fortunei'/ Fortunei_back_041.jpg	'Fortunei'	4	2
1013	'Fortunei'/ Fortunei_back_042.jpg	'Fortunei'	4	5
1014	'Fortunei'/ Fortunei_back_043.jpg	'Fortunei'	4	4
1015	'Fortunei'/ Fortunei_back_044.jpg	'Fortunei'	4	3
1016	'Fortunei'/ Fortunei_back_045.jpg	'Fortunei'	4	2
1017	'Fortunei'/ Fortunei_back_046.jpg	'Fortunei'	4	2
1018	'Fortunei'/ Fortunei_back_047.jpg	'Fortunei'	4	5
1019	'Fortunei'/ Fortunei_back_048.jpg	'Fortunei'	4	5
1020	'Fortunei'/ Fortunei_back_049.jpg	'Fortunei'	4	4
1021	'Fortunei'/ Fortunei_back_050.jpg	'Fortunei'	4	2
1022	'Fortunei'/ Fortunei_back_051.jpg	'Fortunei'	4	5
1023	'Fortunei'/ Fortunei_back_052.jpg	'Fortunei'	4	2
1024	'Fortunei'/ Fortunei_back_053.jpg	'Fortunei'	4	1
1025	'Fortunei'/ Fortunei_back_054.jpg	'Fortunei'	4	3
1026	'Fortunei'/ Fortunei_back_055.jpg	'Fortunei'	4	5
1027	'Fortunei'/ Fortunei_back_056.jpg	'Fortunei'	4	1
1028	'Fortunei'/ Fortunei_back_057.jpg	'Fortunei'	4	3
1029	'Fortunei'/ Fortunei_back_058.jpg	'Fortunei'	4	4
1030	'Fortunei'/ Fortunei_back_059.jpg	'Fortunei'	4	1
1031	'Fortunei'/ Fortunei_back_060.jpg	'Fortunei'	4	4
1032	'Fortunei'/ Fortunei_back_061.jpg	'Fortunei'	4	3
1033	'Fortunei'/ Fortunei_back_062.jpg	'Fortunei'	4	4
1034	'Fortunei'/ Fortunei_back_063.jpg	'Fortunei'	4	3
1035	'Fortunei'/ Fortunei_back_064.jpg	'Fortunei'	4	4
1036	'Fortunei'/ Fortunei_back_065.jpg	'Fortunei'	4	2
1037	'Fortunei'/ Fortunei_back_066.jpg	'Fortunei'	4	3
1038	'Fortunei'/ Fortunei_back_067.jpg	'Fortunei'	4	2
1039	'Fortunei'/ Fortunei_back_068.jpg	'Fortunei'	4	2
1040	'Fortunei'/ Fortunei_back_069.jpg	'Fortunei'	4	4
1041	'Fortunei'/ Fortunei_back_070.jpg	'Fortunei'	4	3
1042	'Fortunei'/ Fortunei_back_071.jpg	'Fortunei'	4	1
1043	'Fortunei'/ Fortunei_back_072.jpg	'Fortunei'	4	5
1044	'Fortunei'/ Fortunei_back_073.jpg	'Fortunei'	4	1
1045	'Fortunei'/ Fortunei_back_074.jpg	'Fortunei'	4	5
1046	'Fortunei'/ Fortunei_back_075.jpg	'Fortunei'	4	3
1047	'Fortunei'/ Fortunei_back_076.jpg	'Fortunei'	4	2
1048	'Fortunei'/ Fortunei_back_077.jpg	'Fortunei'	4	3
1049	'Fortunei'/ Fortunei_back_078.jpg	'Fortunei'	4	1
1050	'Fortunei'/ Fortunei_back_079.jpg	'Fortunei'	4	1
1051	'Fortunei'/ Fortunei_back_080.jpg	'Fortunei'	4	4
1052	'Fortunei'/ Fortunei_back_081.jpg	'Fortunei'	4	5
1053	'Fortunei'/ Fortunei_back_082.jpg	'Fortunei'	4	1
1054	'Fortunei'/ Fortunei_back_083.jpg	'Fortunei'	4	4
1055	'Fortunei'/ Fortunei_back_084.jpg	'Fortunei'	4	4
1056	'Fortunei'/ Fortunei_back_085.jpg	'Fortunei'	4	5
1057	'Fortunei'/ Fortunei_back_086.jpg	'Fortunei'	4	2
1058	'Fortunei'/ Fortunei_back_087.jpg	'Fortunei'	4	1
1059	'Fortunei'/ Fortunei_back_088.jpg	'Fortunei'	4	3
1060	'Fortunei'/ Fortunei_back_089.jpg	'Fortunei'	4	3
1061	'Fortunei'/ Fortunei_back_090.jpg	'Fortunei'	4	1
1062	'Fortunei'/ Fortunei_back_091.jpg	'Fortunei'	4	5
1063	'Fortunei'/ Fortunei_back_092.jpg	'Fortunei'	4	1
1064	'Fortunei'/ Fortunei_back_093.jpg	'Fortunei'	4	3
1065	'Fortunei'/ Fortunei_back_094.jpg	'Fortunei'	4	2
1066	'Fortunei'/ Fortunei_back_095.jpg	'Fortunei'	4	5
1067	'Fortunei'/ Fortunei_back_096.jpg	'Fortunei'	4	3
1068	'Fortunei'/ Fortunei_back_097.jpg	'Fortunei'	4	5
1069	'Fortunei'/ Fortunei_back_098.jpg	'Fortunei'	4	4
1070	'Fortunei'/ Fortunei_back_099.jpg	'Fortunei'	4	4
1071	'Fortunei'/ Fortunei_back_100.jpg	'Fortunei'	4	5
1072	'Fortunei'/ Fortunei_back_101.jpg	'Fortunei'	4	3
1073	'Fortunei'/ Fortunei_back_102.jpg	'Fortunei'	4	1
1074	'Fortunei'/ Fortunei_back_103.jpg	'Fortunei'	4	1
1075	'Fortunei'/ Fortunei_back_104.jpg	'Fortunei'	4	4
1076	'Fortunei'/ Fortunei_back_105.jpg	'Fortunei'	4	1
1077	'Fortunei'/ Fortunei_back_106.jpg	'Fortunei'	4	4
1078	'Fortunei'/ Fortunei_back_107.jpg	'Fortunei'	4	2
1079	'Fortunei'/ Fortunei_back_108.jpg	'Fortunei'	4	1
1080	'Fortunei'/ Fortunei_back_109.jpg	'Fortunei'	4	4
1081	'Fortunei'/ Fortunei_back_110.jpg	'Fortunei'	4	4
1082	'Fortunei'/ Fortunei_back_111.jpg	'Fortunei'	4	1
1083	'Fortunei'/ Fortunei_back_112.jpg	'Fortunei'	4	1
1084	'Fortunei'/ Fortunei_back_113.jpg	'Fortunei'	4	5
1085	'Fortunei'/ Fortunei_back_114.jpg	'Fortunei'	4	2
1086	'Fortunei'/ Fortunei_back_115.jpg	'Fortunei'	4	1
1087	'Fortunei'/ Fortunei_back_116.jpg	'Fortunei'	4	4
1088	'Fortunei'/ Fortunei_back_117.jpg	'Fortunei'	4	2
1089	'Fortunei'/ Fortunei_back_118.jpg	'Fortunei'	4	5
1090	'Fortunei'/ Fortunei_back_119.jpg	'Fortunei'	4	1
1091	'Fortunei'/ Fortunei_back_120.jpg	'Fortunei'	4	2
1092	'Fortunei'/ Fortunei_back_121.jpg	'Fortunei'	4	3
1093	'Fortunei'/ Fortunei_back_122.jpg	'Fortunei'	4	2
1094	'Fortunei'/ Fortunei_back_123.jpg	'Fortunei'	4	5
1095	'Fortunei'/ Fortunei_back_124.jpg	'Fortunei'	4	4
1096	'Fortunei'/ Fortunei_back_125.jpg	'Fortunei'	4	2
1097	'Fortunei'/ Fortunei_back_126.jpg	'Fortunei'	4	3
1098	'Fortunei'/ Fortunei_back_127.jpg	'Fortunei'	4	3
1099	'Fortunei'/ Fortunei_back_128.jpg	'Fortunei'	4	4
1100	'Fortunei'/ Fortunei_back_129.jpg	'Fortunei'	4	4
1101	'Fortunei'/ Fortunei_back_130.jpg	'Fortunei'	4	2
1102	'Fortunei'/ Fortunei_back_131.jpg	'Fortunei'	4	2
1103	'Fortunei'/ Fortunei_back_132.jpg	'Fortunei'	4	2
1104	'Fortunei'/ Fortunei_back_133.jpg	'Fortunei'	4	1
1105	'Fortunei'/ Fortunei_back_134.jpg	'Fortunei'	4	2
1106	'Fortunei'/ Fortunei_back_135.jpg	'Fortunei'	4	5
1107	'Fortunei'/ Fortunei_back_136.jpg	'Fortunei'	4	3
1108	'Fortunei'/ Fortunei_back_137.jpg	'Fortunei'	4	2
1109	'Fortunei'/ Fortunei_back_138.jpg	'Fortunei'	4	4
1110	'Fortunei'/ Fortunei_back_139.jpg	'Fortunei'	4	2
1111	'Fortunei'/ Fortunei_back_140.jpg	'Fortunei'	4	3
1112	'Fortunei'/ Fortunei_back_141.jpg	'Fortunei'	4	1
1113	'Fortunei'/ Fortunei_back_142.jpg	'Fortunei'	4	2
1114	'Fortunei'/ Fortunei_back_143.jpg	'Fortunei'	4	3
1115	'Fortunei'/ Fortunei_back_144.jpg	'Fortunei'	4	4
1116	'Fortunei'/ Fortunei_back_145.jpg	'Fortunei'	4	4
1117	'Fortunei'/ Fortunei_back_146.jpg	'Fortunei'	4	2
1118	'Fortunei'/ Fortunei_back_147.jpg	'Fortunei'	4	3
1119	'Fortunei'/ Fortunei_back_148.jpg	'Fortunei'	4	1
1120	'Fortunei'/ Fortunei_back_149.jpg	'Fortunei'	4	5
1121	'Fortunei'/ Fortunei_back_150.jpg	'Fortunei'	4	5
1122	'Fortunei'/ Fortunei_front_001.jpg	'Fortunei'	4	2
1123	'Fortunei'/ Fortunei_front_002.jpg	'Fortunei'	4	3
1124	'Fortunei'/ Fortunei_front_003.jpg	'Fortunei'	4	3
1125	'Fortunei'/ Fortunei_front_004.jpg	'Fortunei'	4	1
1126	'Fortunei'/ Fortunei_front_005.jpg	'Fortunei'	4	4
1127	'Fortunei'/ Fortunei_front_006.jpg	'Fortunei'	4	5
1128	'Fortunei'/ Fortunei_front_007.jpg	'Fortunei'	4	4
1129	'Fortunei'/ Fortunei_front_008.jpg	'Fortunei'	4	1
1130	'Fortunei'/ Fortunei_front_009.jpg	'Fortunei'	4	5
1131	'Fortunei'/ Fortunei_front_010.jpg	'Fortunei'	4	3
1132	'Fortunei'/ Fortunei_front_011.jpg	'Fortunei'	4	1
1133	'Fortunei'/ Fortunei_front_012.jpg	'Fortunei'	4	2
1134	'Fortunei'/ Fortunei_front_013.jpg	'Fortunei'	4	4
1135	'Fortunei'/ Fortunei_front_014.jpg	'Fortunei'	4	3
1136	'Fortunei'/ Fortunei_front_015.jpg	'Fortunei'	4	2
1137	'Fortunei'/ Fortunei_front_016.jpg	'Fortunei'	4	4
1138	'Fortunei'/ Fortunei_front_017.jpg	'Fortunei'	4	5
1139	'Fortunei'/ Fortunei_front_018.jpg	'Fortunei'	4	3
1140	'Fortunei'/ Fortunei_front_019.jpg	'Fortunei'	4	4
1141	'Fortunei'/ Fortunei_front_020.jpg	'Fortunei'	4	1
1142	'Fortunei'/ Fortunei_front_021.jpg	'Fortunei'	4	1
1143	'Fortunei'/ Fortunei_front_022.jpg	'Fortunei'	4	1
1144	'Fortunei'/ Fortunei_front_023.jpg	'Fortunei'	4	1
1145	'Fortunei'/ Fortunei_front_024.jpg	'Fortunei'	4	5
1146	'Fortunei'/ Fortunei_front_025.jpg	'Fortunei'	4	3
1147	'Fortunei'/ Fortunei_front_026.jpg	'Fortunei'	4	1
1148	'Fortunei'/ Fortunei_front_027.jpg	'Fortunei'	4	2
1149	'Fortunei'/ Fortunei_front_028.jpg	'Fortunei'	4	2
1150	'Fortunei'/ Fortunei_front_029.jpg	'Fortunei'	4	3
1151	'Fortunei'/ Fortunei_front_030.jpg	'Fortunei'	4	2
1152	'Fortunei'/ Fortunei_front_031.jpg	'Fortunei'	4	1
1153	'Fortunei'/ Fortunei_front_032.jpg	'Fortunei'	4	2
1154	'Fortunei'/ Fortunei_front_033.jpg	'Fortunei'	4	3
1155	'Fortunei'/ Fortunei_front_034.jpg	'Fortunei'	4	4
1156	'Fortunei'/ Fortunei_front_035.jpg	'Fortunei'	4	2
1157	'Fortunei'/ Fortunei_front_036.jpg	'Fortunei'	4	3
1158	'Fortunei'/ Fortunei_front_037.jpg	'Fortunei'	4	5
1159	'Fortunei'/ Fortunei_front_038.jpg	'Fortunei'	4	4
1160	'Fortunei'/ Fortunei_front_039.jpg	'Fortunei'	4	5
1161	'Fortunei'/ Fortunei_front_040.jpg	'Fortunei'	4	4
1162	'Fortunei'/ Fortunei_front_041.jpg	'Fortunei'	4	4
1163	'Fortunei'/ Fortunei_front_042.jpg	'Fortunei'	4	4
1164	'Fortunei'/ Fortunei_front_043.jpg	'Fortunei'	4	3
1165	'Fortunei'/ Fortunei_front_044.jpg	'Fortunei'	4	2
1166	'Fortunei'/ Fortunei_front_045.jpg	'Fortunei'	4	1
1167	'Fortunei'/ Fortunei_front_046.jpg	'Fortunei'	4	2
1168	'Fortunei'/ Fortunei_front_047.jpg	'Fortunei'	4	4
1169	'Fortunei'/ Fortunei_front_048.jpg	'Fortunei'	4	5
1170	'Fortunei'/ Fortunei_front_049.jpg	'Fortunei'	4	5
1171	'Fortunei'/ Fortunei_front_050.jpg	'Fortunei'	4	5
1172	'Fortunei'/ Fortunei_front_051.jpg	'Fortunei'	4	5
1173	'Fortunei'/ Fortunei_front_052.jpg	'Fortunei'	4	4
1174	'Fortunei'/ Fortunei_front_053.jpg	'Fortunei'	4	1
1175	'Fortunei'/ Fortunei_front_054.jpg	'Fortunei'	4	3
1176	'Fortunei'/ Fortunei_front_055.jpg	'Fortunei'	4	5
1177	'Fortunei'/ Fortunei_front_056.jpg	'Fortunei'	4	1
1178	'Fortunei'/ Fortunei_front_057.jpg	'Fortunei'	4	1
1179	'Fortunei'/ Fortunei_front_058.jpg	'Fortunei'	4	1
1180	'Fortunei'/ Fortunei_front_059.jpg	'Fortunei'	4	1
1181	'Fortunei'/ Fortunei_front_060.jpg	'Fortunei'	4	5
1182	'Fortunei'/ Fortunei_front_061.jpg	'Fortunei'	4	2
1183	'Fortunei'/ Fortunei_front_062.jpg	'Fortunei'	4	5
1184	'Fortunei'/ Fortunei_front_063.jpg	'Fortunei'	4	5
1185	'Fortunei'/ Fortunei_front_064.jpg	'Fortunei'	4	3
1186	'Fortunei'/ Fortunei_front_065.jpg	'Fortunei'	4	3
1187	'Fortunei'/ Fortunei_front_066.jpg	'Fortunei'	4	5
1188	'Fortunei'/ Fortunei_front_067.jpg	'Fortunei'	4	2
1189	'Fortunei'/ Fortunei_front_068.jpg	'Fortunei'	4	4
1190	'Fortunei'/ Fortunei_front_069.jpg	'Fortunei'	4	5
1191	'Fortunei'/ Fortunei_front_070.jpg	'Fortunei'	4	5
1192	'Fortunei'/ Fortunei_front_071.jpg	'Fortunei'	4	3
1193	'Fortunei'/ Fortunei_front_072.jpg	'Fortunei'	4	5
1194	'Fortunei'/ Fortunei_front_073.jpg	'Fortunei'	4	5
1195	'Fortunei'/ Fortunei_front_074.jpg	'Fortunei'	4	4
1196	'Fortunei'/ Fortunei_front_075.jpg	'Fortunei'	4	3
1197	'Fortunei'/ Fortunei_front_076.jpg	'Fortunei'	4	4
1198	'Fortunei'/ Fortunei_front_077.jpg	'Fortunei'	4	2
1199	'Fortunei'/ Fortunei_front_078.jpg	'Fortunei'	4	1
1200	'Fortunei'/ Fortunei_front_079.jpg	'Fortunei'	4	3
1201	'Fortunei'/ Fortunei_front_080.jpg	'Fortunei'	4	3
1202	'Fortunei'/ Fortunei_front_081.jpg	'Fortunei'	4	5
1203	'Fortunei'/ Fortunei_front_082.jpg	'Fortunei'	4	2
1204	'Fortunei'/ Fortunei_front_083.jpg	'Fortunei'	4	5
1205	'Fortunei'/ Fortunei_front_084.jpg	'Fortunei'	4	2
1206	'Fortunei'/ Fortunei_front_085.jpg	'Fortunei'	4	3
1207	'Fortunei'/ Fortunei_front_086.jpg	'Fortunei'	4	5
1208	'Fortunei'/ Fortunei_front_087.jpg	'Fortunei'	4	1
1209	'Fortunei'/ Fortunei_front_088.jpg	'Fortunei'	4	2
1210	'Fortunei'/ Fortunei_front_089.jpg	'Fortunei'	4	2
1211	'Fortunei'/ Fortunei_front_090.jpg	'Fortunei'	4	4
1212	'Fortunei'/ Fortunei_front_091.jpg	'Fortunei'	4	5
1213	'Fortunei'/ Fortunei_front_092.jpg	'Fortunei'	4	4
1214	'Fortunei'/ Fortunei_front_093.jpg	'Fortunei'	4	5
1215	'Fortunei'/ Fortunei_front_094.jpg	'Fortunei'	4	5
1216	'Fortunei'/ Fortunei_front_095.jpg	'Fortunei'	4	2
1217	'Fortunei'/ Fortunei_front_096.jpg	'Fortunei'	4	4
1218	'Fortunei'/ Fortunei_front_097.jpg	'Fortunei'	4	5
1219	'Fortunei'/ Fortunei_front_098.jpg	'Fortunei'	4	5
1220	'Fortunei'/ Fortunei_front_099.jpg	'Fortunei'	4	3
1221	'Fortunei'/ Fortunei_front_100.jpg	'Fortunei'	4	3
1222	'Fortunei'/ Fortunei_front_101.jpg	'Fortunei'	4	4
1223	'Fortunei'/ Fortunei_front_102.jpg	'Fortunei'	4	4
1224	'Fortunei'/ Fortunei_front_103.jpg	'Fortunei'	4	5
1225	'Fortunei'/ Fortunei_front_104.jpg	'Fortunei'	4	1
1226	'Fortunei'/ Fortunei_front_105.jpg	'Fortunei'	4	3
1227	'Fortunei'/ Fortunei_front_106.jpg	'Fortunei'	4	2
1228	'Fortunei'/ Fortunei_front_107.jpg	'Fortunei'	4	1
1229	'Fortunei'/ Fortunei_front_108.jpg	'Fortunei'	4	5
1230	'Fortunei'/ Fortunei_front_109.jpg	'Fortunei'	4	5
1231	'Fortunei'/ Fortunei_front_110.jpg	'Fortunei'	4	2
1232	'Fortunei'/ Fortunei_front_111.jpg	'Fortunei'	4	3
1233	'Fortunei'/ Fortunei_front_112.jpg	'Fortunei'	4	4
1234	'Fortunei'/ Fortunei_front_113.jpg	'Fortunei'	4	1
1235	'Fortunei'/ Fortunei_front_114.jpg	'Fortunei'	4	5
1236	'Fortunei'/ Fortunei_front_115.jpg	'Fortunei'	4	5
1237	'Fortunei'/ Fortunei_front_116.jpg	'Fortunei'	4	4
1238	'Fortunei'/ Fortunei_front_117.jpg	'Fortunei'	4	3
1239	'Fortunei'/ Fortunei_front_118.jpg	'Fortunei'	4	3
1240	'Fortunei'/ Fortunei_front_119.jpg	'Fortunei'	4	3
1241	'Fortunei'/ Fortunei_front_120.jpg	'Fortunei'	4	2
1242	'Fortunei'/ Fortunei_front_121.jpg	'Fortunei'	4	1
1243	'Fortunei'/ Fortunei_front_122.jpg	'Fortunei'	4	3
1244	'Fortunei'/ Fortunei_front_123.jpg	'Fortunei'	4	3
1245	'Fortunei'/ Fortunei_front_124.jpg	'Fortunei'	4	1
1246	'Fortunei'/ Fortunei_front_125.jpg	'Fortunei'	4	2
1247	'Fortunei'/ Fortunei_front_126.jpg	'Fortunei'	4	5
1248	'Fortunei'/ Fortunei_front_127.jpg	'Fortunei'	4	1
1249	'Fortunei'/ Fortunei_front_128.jpg	'Fortunei'	4	4
1250	'Fortunei'/ Fortunei_front_129.jpg	'Fortunei'	4	2
1251	'Fortunei'/ Fortunei_front_130.jpg	'Fortunei'	4	3
1252	'Fortunei'/ Fortunei_front_131.jpg	'Fortunei'	4	2
1253	'Fortunei'/ Fortunei_front_132.jpg	'Fortunei'	4	2
1254	'Fortunei'/ Fortunei_front_133.jpg	'Fortunei'	4	1
1255	'Fortunei'/ Fortunei_front_134.jpg	'Fortunei'	4	3
1256	'Fortunei'/ Fortunei_front_135.jpg	'Fortunei'	4	4
1257	'Fortunei'/ Fortunei_front_136.jpg	'Fortunei'	4	5
1258	'Fortunei'/ Fortunei_front_137.jpg	'Fortunei'	4	4
1259	'Fortunei'/ Fortunei_front_138.jpg	'Fortunei'	4	5
1260	'Fortunei'/ Fortunei_front_139.jpg	'Fortunei'	4	1
1261	'Fortunei'/ Fortunei_front_140.jpg	'Fortunei'	4	1
1262	'Fortunei'/ Fortunei_front_141.jpg	'Fortunei'	4	1
1263	'Fortunei'/ Fortunei_front_142.jpg	'Fortunei'	4	2
1264	'Fortunei'/ Fortunei_front_143.jpg	'Fortunei'	4	3
1265	'Fortunei'/ Fortunei_front_144.jpg	'Fortunei'	4	4
1266	'Fortunei'/ Fortunei_front_145.jpg	'Fortunei'	4	2
1267	'Fortunei'/ Fortunei_front_146.jpg	'Fortunei'	4	2
1268	'Fortunei'/ Fortunei_front_147.jpg	'Fortunei'	4	2
1269	'Fortunei'/ Fortunei_front_148.jpg	'Fortunei'	4	1
1270	'Fortunei'/ Fortunei_front_149.jpg	'Fortunei'	4	5
1271	'Fortunei'/ Fortunei_front_150.jpg	'Fortunei'	4	5
1272	'Geisha'/Geisha_back_001.jpg	'Geisha'	5	4
1273	'Geisha'/Geisha_back_002.jpg	'Geisha'	5	3
1274	'Geisha'/Geisha_back_003.jpg	'Geisha'	5	5
1275	'Geisha'/Geisha_back_004.jpg	'Geisha'	5	5
1276	'Geisha'/Geisha_back_005.jpg	'Geisha'	5	4
1277	'Geisha'/Geisha_back_006.jpg	'Geisha'	5	3
1278	'Geisha'/Geisha_back_007.jpg	'Geisha'	5	5
1279	'Geisha'/Geisha_back_008.jpg	'Geisha'	5	3
1280	'Geisha'/Geisha_back_009.jpg	'Geisha'	5	5
1281	'Geisha'/Geisha_back_010.jpg	'Geisha'	5	1
1282	'Geisha'/Geisha_back_011.jpg	'Geisha'	5	1
1283	'Geisha'/Geisha_back_012.jpg	'Geisha'	5	1
1284	'Geisha'/Geisha_back_013.jpg	'Geisha'	5	1
1285	'Geisha'/Geisha_back_014.jpg	'Geisha'	5	1
1286	'Geisha'/Geisha_back_015.jpg	'Geisha'	5	4
1287	'Geisha'/Geisha_back_016.jpg	'Geisha'	5	1
1288	'Geisha'/Geisha_back_017.jpg	'Geisha'	5	1
1289	'Geisha'/Geisha_back_018.jpg	'Geisha'	5	1
1290	'Geisha'/Geisha_back_019.jpg	'Geisha'	5	5
1291	'Geisha'/Geisha_back_020.jpg	'Geisha'	5	4
1292	'Geisha'/Geisha_back_021.jpg	'Geisha'	5	2
1293	'Geisha'/Geisha_back_022.jpg	'Geisha'	5	2
1294	'Geisha'/Geisha_back_023.jpg	'Geisha'	5	2
1295	'Geisha'/Geisha_back_024.jpg	'Geisha'	5	4
1296	'Geisha'/Geisha_back_025.jpg	'Geisha'	5	5
1297	'Geisha'/Geisha_back_026.jpg	'Geisha'	5	3
1298	'Geisha'/Geisha_back_027.jpg	'Geisha'	5	3
1299	'Geisha'/Geisha_back_028.jpg	'Geisha'	5	4
1300	'Geisha'/Geisha_back_029.jpg	'Geisha'	5	2
1301	'Geisha'/Geisha_back_030.jpg	'Geisha'	5	1
1302	'Geisha'/Geisha_back_031.jpg	'Geisha'	5	4
1303	'Geisha'/Geisha_back_032.jpg	'Geisha'	5	5
1304	'Geisha'/Geisha_back_033.jpg	'Geisha'	5	5
1305	'Geisha'/Geisha_back_034.jpg	'Geisha'	5	5
1306	'Geisha'/Geisha_back_035.jpg	'Geisha'	5	4
1307	'Geisha'/Geisha_back_036.jpg	'Geisha'	5	3
1308	'Geisha'/Geisha_back_037.jpg	'Geisha'	5	1
1309	'Geisha'/Geisha_back_038.jpg	'Geisha'	5	5
1310	'Geisha'/Geisha_back_039.jpg	'Geisha'	5	5
1311	'Geisha'/Geisha_back_040.jpg	'Geisha'	5	2
1312	'Geisha'/Geisha_back_041.jpg	'Geisha'	5	4
1313	'Geisha'/Geisha_back_042.jpg	'Geisha'	5	5
1314	'Geisha'/Geisha_back_043.jpg	'Geisha'	5	2
1315	'Geisha'/Geisha_back_044.jpg	'Geisha'	5	4
1316	'Geisha'/Geisha_back_045.jpg	'Geisha'	5	4
1317	'Geisha'/Geisha_back_046.jpg	'Geisha'	5	5
1318	'Geisha'/Geisha_back_047.jpg	'Geisha'	5	5
1319	'Geisha'/Geisha_back_048.jpg	'Geisha'	5	4
1320	'Geisha'/Geisha_back_049.jpg	'Geisha'	5	3
1321	'Geisha'/Geisha_back_050.jpg	'Geisha'	5	2
1322	'Geisha'/Geisha_back_051.jpg	'Geisha'	5	3
1323	'Geisha'/Geisha_back_052.jpg	'Geisha'	5	1
1324	'Geisha'/Geisha_back_053.jpg	'Geisha'	5	2
1325	'Geisha'/Geisha_back_054.jpg	'Geisha'	5	3
1326	'Geisha'/Geisha_back_055.jpg	'Geisha'	5	4
1327	'Geisha'/Geisha_back_056.jpg	'Geisha'	5	4
1328	'Geisha'/Geisha_back_057.jpg	'Geisha'	5	2
1329	'Geisha'/Geisha_back_058.jpg	'Geisha'	5	3
1330	'Geisha'/Geisha_back_059.jpg	'Geisha'	5	2
1331	'Geisha'/Geisha_back_060.jpg	'Geisha'	5	3
1332	'Geisha'/Geisha_back_061.jpg	'Geisha'	5	4
1333	'Geisha'/Geisha_back_062.jpg	'Geisha'	5	5
1334	'Geisha'/Geisha_back_063.jpg	'Geisha'	5	2
1335	'Geisha'/Geisha_back_064.jpg	'Geisha'	5	2
1336	'Geisha'/Geisha_back_065.jpg	'Geisha'	5	3
1337	'Geisha'/Geisha_back_066.jpg	'Geisha'	5	4
1338	'Geisha'/Geisha_back_067.jpg	'Geisha'	5	4
1339	'Geisha'/Geisha_back_068.jpg	'Geisha'	5	5
1340	'Geisha'/Geisha_back_069.jpg	'Geisha'	5	2
1341	'Geisha'/Geisha_back_070.jpg	'Geisha'	5	1
1342	'Geisha'/Geisha_back_071.jpg	'Geisha'	5	4
1343	'Geisha'/Geisha_back_072.jpg	'Geisha'	5	2
1344	'Geisha'/Geisha_back_073.jpg	'Geisha'	5	5
1345	'Geisha'/Geisha_back_074.jpg	'Geisha'	5	1
1346	'Geisha'/Geisha_back_075.jpg	'Geisha'	5	5
1347	'Geisha'/Geisha_back_076.jpg	'Geisha'	5	5
1348	'Geisha'/Geisha_back_077.jpg	'Geisha'	5	2
1349	'Geisha'/Geisha_back_078.jpg	'Geisha'	5	3
1350	'Geisha'/Geisha_back_079.jpg	'Geisha'	5	1
1351	'Geisha'/Geisha_back_080.jpg	'Geisha'	5	1
1352	'Geisha'/Geisha_back_081.jpg	'Geisha'	5	4
1353	'Geisha'/Geisha_back_082.jpg	'Geisha'	5	5
1354	'Geisha'/Geisha_back_083.jpg	'Geisha'	5	4
1355	'Geisha'/Geisha_back_084.jpg	'Geisha'	5	4
1356	'Geisha'/Geisha_back_085.jpg	'Geisha'	5	1
1357	'Geisha'/Geisha_back_086.jpg	'Geisha'	5	2
1358	'Geisha'/Geisha_back_087.jpg	'Geisha'	5	1
1359	'Geisha'/Geisha_back_088.jpg	'Geisha'	5	5
1360	'Geisha'/Geisha_back_089.jpg	'Geisha'	5	2
1361	'Geisha'/Geisha_back_090.jpg	'Geisha'	5	3
1362	'Geisha'/Geisha_back_091.jpg	'Geisha'	5	1
1363	'Geisha'/Geisha_back_092.jpg	'Geisha'	5	2
1364	'Geisha'/Geisha_back_093.jpg	'Geisha'	5	3
1365	'Geisha'/Geisha_back_094.jpg	'Geisha'	5	2
1366	'Geisha'/Geisha_back_095.jpg	'Geisha'	5	5
1367	'Geisha'/Geisha_back_096.jpg	'Geisha'	5	5
1368	'Geisha'/Geisha_back_097.jpg	'Geisha'	5	5
1369	'Geisha'/Geisha_back_098.jpg	'Geisha'	5	3
1370	'Geisha'/Geisha_back_099.jpg	'Geisha'	5	2
1371	'Geisha'/Geisha_back_100.jpg	'Geisha'	5	5
1372	'Geisha'/Geisha_back_101.jpg	'Geisha'	5	3
1373	'Geisha'/Geisha_back_102.jpg	'Geisha'	5	2
1374	'Geisha'/Geisha_back_103.jpg	'Geisha'	5	1
1375	'Geisha'/Geisha_back_104.jpg	'Geisha'	5	4
1376	'Geisha'/Geisha_back_105.jpg	'Geisha'	5	4
1377	'Geisha'/Geisha_back_106.jpg	'Geisha'	5	3
1378	'Geisha'/Geisha_back_107.jpg	'Geisha'	5	5
1379	'Geisha'/Geisha_back_108.jpg	'Geisha'	5	5
1380	'Geisha'/Geisha_back_109.jpg	'Geisha'	5	3
1381	'Geisha'/Geisha_back_110.jpg	'Geisha'	5	2
1382	'Geisha'/Geisha_back_111.jpg	'Geisha'	5	4
1383	'Geisha'/Geisha_back_112.jpg	'Geisha'	5	5
1384	'Geisha'/Geisha_back_113.jpg	'Geisha'	5	4
1385	'Geisha'/Geisha_back_114.jpg	'Geisha'	5	3
1386	'Geisha'/Geisha_back_115.jpg	'Geisha'	5	2
1387	'Geisha'/Geisha_back_116.jpg	'Geisha'	5	1
1388	'Geisha'/Geisha_back_117.jpg	'Geisha'	5	5
1389	'Geisha'/Geisha_back_118.jpg	'Geisha'	5	1
1390	'Geisha'/Geisha_back_119.jpg	'Geisha'	5	4
1391	'Geisha'/Geisha_back_120.jpg	'Geisha'	5	3
1392	'Geisha'/Geisha_back_121.jpg	'Geisha'	5	3
1393	'Geisha'/Geisha_back_122.jpg	'Geisha'	5	3
1394	'Geisha'/Geisha_back_123.jpg	'Geisha'	5	2
1395	'Geisha'/Geisha_back_124.jpg	'Geisha'	5	2
1396	'Geisha'/Geisha_back_125.jpg	'Geisha'	5	1
1397	'Geisha'/Geisha_back_126.jpg	'Geisha'	5	5
1398	'Geisha'/Geisha_back_127.jpg	'Geisha'	5	5
1399	'Geisha'/Geisha_back_128.jpg	'Geisha'	5	3
1400	'Geisha'/Geisha_back_129.jpg	'Geisha'	5	1
1401	'Geisha'/Geisha_back_130.jpg	'Geisha'	5	2
1402	'Geisha'/Geisha_back_131.jpg	'Geisha'	5	2
1403	'Geisha'/Geisha_back_132.jpg	'Geisha'	5	3
1404	'Geisha'/Geisha_back_133.jpg	'Geisha'	5	4
1405	'Geisha'/Geisha_back_134.jpg	'Geisha'	5	3
1406	'Geisha'/Geisha_back_135.jpg	'Geisha'	5	4
1407	'Geisha'/Geisha_back_136.jpg	'Geisha'	5	4
1408	'Geisha'/Geisha_back_137.jpg	'Geisha'	5	5
1409	'Geisha'/Geisha_back_138.jpg	'Geisha'	5	5
1410	'Geisha'/Geisha_back_139.jpg	'Geisha'	5	3
1411	'Geisha'/Geisha_back_140.jpg	'Geisha'	5	3
1412	'Geisha'/Geisha_back_141.jpg	'Geisha'	5	2
1413	'Geisha'/Geisha_back_142.jpg	'Geisha'	5	1
1414	'Geisha'/Geisha_back_143.jpg	'Geisha'	5	5
1415	'Geisha'/Geisha_back_144.jpg	'Geisha'	5	1
1416	'Geisha'/Geisha_back_145.jpg	'Geisha'	5	5
1417	'Geisha'/Geisha_back_146.jpg	'Geisha'	5	4
1418	'Geisha'/Geisha_back_147.jpg	'Geisha'	5	3
1419	'Geisha'/Geisha_back_148.jpg	'Geisha'	5	3
1420	'Geisha'/Geisha_back_149.jpg	'Geisha'	5	4
1421	'Geisha'/Geisha_front_001.jpg	'Geisha'	5	3
1422	'Geisha'/Geisha_front_002.jpg	'Geisha'	5	2
1423	'Geisha'/Geisha_front_003.jpg	'Geisha'	5	1
1424	'Geisha'/Geisha_front_004.jpg	'Geisha'	5	3
1425	'Geisha'/Geisha_front_005.jpg	'Geisha'	5	1
1426	'Geisha'/Geisha_front_006.jpg	'Geisha'	5	4
1427	'Geisha'/Geisha_front_007.jpg	'Geisha'	5	3
1428	'Geisha'/Geisha_front_008.jpg	'Geisha'	5	1
1429	'Geisha'/Geisha_front_009.jpg	'Geisha'	5	4
1430	'Geisha'/Geisha_front_010.jpg	'Geisha'	5	4
1431	'Geisha'/Geisha_front_011.jpg	'Geisha'	5	1
1432	'Geisha'/Geisha_front_012.jpg	'Geisha'	5	4
1433	'Geisha'/Geisha_front_013.jpg	'Geisha'	5	5
1434	'Geisha'/Geisha_front_014.jpg	'Geisha'	5	3
1435	'Geisha'/Geisha_front_015.jpg	'Geisha'	5	3
1436	'Geisha'/Geisha_front_016.jpg	'Geisha'	5	4
1437	'Geisha'/Geisha_front_017.jpg	'Geisha'	5	2
1438	'Geisha'/Geisha_front_018.jpg	'Geisha'	5	5
1439	'Geisha'/Geisha_front_019.jpg	'Geisha'	5	3
1440	'Geisha'/Geisha_front_020.jpg	'Geisha'	5	2
1441	'Geisha'/Geisha_front_021.jpg	'Geisha'	5	2
1442	'Geisha'/Geisha_front_022.jpg	'Geisha'	5	4
1443	'Geisha'/Geisha_front_023.jpg	'Geisha'	5	2
1444	'Geisha'/Geisha_front_024.jpg	'Geisha'	5	2
1445	'Geisha'/Geisha_front_025.jpg	'Geisha'	5	3
1446	'Geisha'/Geisha_front_026.jpg	'Geisha'	5	1
1447	'Geisha'/Geisha_front_027.jpg	'Geisha'	5	5
1448	'Geisha'/Geisha_front_028.jpg	'Geisha'	5	2
1449	'Geisha'/Geisha_front_029.jpg	'Geisha'	5	1
1450	'Geisha'/Geisha_front_030.jpg	'Geisha'	5	3
1451	'Geisha'/Geisha_front_031.jpg	'Geisha'	5	2
1452	'Geisha'/Geisha_front_032.jpg	'Geisha'	5	4
1453	'Geisha'/Geisha_front_033.jpg	'Geisha'	5	3
1454	'Geisha'/Geisha_front_034.jpg	'Geisha'	5	3
1455	'Geisha'/Geisha_front_035.jpg	'Geisha'	5	1
1456	'Geisha'/Geisha_front_036.jpg	'Geisha'	5	1
1457	'Geisha'/Geisha_front_037.jpg	'Geisha'	5	1
1458	'Geisha'/Geisha_front_038.jpg	'Geisha'	5	4
1459	'Geisha'/Geisha_front_039.jpg	'Geisha'	5	1
1460	'Geisha'/Geisha_front_040.jpg	'Geisha'	5	5
1461	'Geisha'/Geisha_front_041.jpg	'Geisha'	5	4
1462	'Geisha'/Geisha_front_042.jpg	'Geisha'	5	1
1463	'Geisha'/Geisha_front_043.jpg	'Geisha'	5	3
1464	'Geisha'/Geisha_front_044.jpg	'Geisha'	5	4
1465	'Geisha'/Geisha_front_045.jpg	'Geisha'	5	2
1466	'Geisha'/Geisha_front_046.jpg	'Geisha'	5	4
1467	'Geisha'/Geisha_front_047.jpg	'Geisha'	5	2
1468	'Geisha'/Geisha_front_048.jpg	'Geisha'	5	5
1469	'Geisha'/Geisha_front_049.jpg	'Geisha'	5	5
1470	'Geisha'/Geisha_front_050.jpg	'Geisha'	5	1
1471	'Geisha'/Geisha_front_051.jpg	'Geisha'	5	2
1472	'Geisha'/Geisha_front_052.jpg	'Geisha'	5	2
1473	'Geisha'/Geisha_front_053.jpg	'Geisha'	5	2
1474	'Geisha'/Geisha_front_054.jpg	'Geisha'	5	5
1475	'Geisha'/Geisha_front_055.jpg	'Geisha'	5	1
1476	'Geisha'/Geisha_front_056.jpg	'Geisha'	5	5
1477	'Geisha'/Geisha_front_057.jpg	'Geisha'	5	1
1478	'Geisha'/Geisha_front_058.jpg	'Geisha'	5	2
1479	'Geisha'/Geisha_front_059.jpg	'Geisha'	5	4
1480	'Geisha'/Geisha_front_060.jpg	'Geisha'	5	4
1481	'Geisha'/Geisha_front_061.jpg	'Geisha'	5	1
1482	'Geisha'/Geisha_front_062.jpg	'Geisha'	5	5
1483	'Geisha'/Geisha_front_063.jpg	'Geisha'	5	1
1484	'Geisha'/Geisha_front_064.jpg	'Geisha'	5	2
1485	'Geisha'/Geisha_front_065.jpg	'Geisha'	5	1
1486	'Geisha'/Geisha_front_066.jpg	'Geisha'	5	1
1487	'Geisha'/Geisha_front_067.jpg	'Geisha'	5	5
1488	'Geisha'/Geisha_front_068.jpg	'Geisha'	5	2
1489	'Geisha'/Geisha_front_069.jpg	'Geisha'	5	4
1490	'Geisha'/Geisha_front_070.jpg	'Geisha'	5	3
1491	'Geisha'/Geisha_front_071.jpg	'Geisha'	5	2
1492	'Geisha'/Geisha_front_072.jpg	'Geisha'	5	3
1493	'Geisha'/Geisha_front_073.jpg	'Geisha'	5	1
1494	'Geisha'/Geisha_front_074.jpg	'Geisha'	5	1
1495	'Geisha'/Geisha_front_075.jpg	'Geisha'	5	1
1496	'Geisha'/Geisha_front_076.jpg	'Geisha'	5	5
1497	'Geisha'/Geisha_front_077.jpg	'Geisha'	5	2
1498	'Geisha'/Geisha_front_078.jpg	'Geisha'	5	3
1499	'Geisha'/Geisha_front_079.jpg	'Geisha'	5	2
1500	'Geisha'/Geisha_front_080.jpg	'Geisha'	5	4
1501	'Geisha'/Geisha_front_081.jpg	'Geisha'	5	3
1502	'Geisha'/Geisha_front_082.jpg	'Geisha'	5	5
1503	'Geisha'/Geisha_front_083.jpg	'Geisha'	5	1
1504	'Geisha'/Geisha_front_084.jpg	'Geisha'	5	5
1505	'Geisha'/Geisha_front_085.jpg	'Geisha'	5	2
1506	'Geisha'/Geisha_front_086.jpg	'Geisha'	5	4
1507	'Geisha'/Geisha_front_087.jpg	'Geisha'	5	3
1508	'Geisha'/Geisha_front_088.jpg	'Geisha'	5	4
1509	'Geisha'/Geisha_front_089.jpg	'Geisha'	5	4
1510	'Geisha'/Geisha_front_090.jpg	'Geisha'	5	5
1511	'Geisha'/Geisha_front_091.jpg	'Geisha'	5	5
1512	'Geisha'/Geisha_front_092.jpg	'Geisha'	5	5
1513	'Geisha'/Geisha_front_093.jpg	'Geisha'	5	2
1514	'Geisha'/Geisha_front_094.jpg	'Geisha'	5	4
1515	'Geisha'/Geisha_front_095.jpg	'Geisha'	5	5
1516	'Geisha'/Geisha_front_096.jpg	'Geisha'	5	5
1517	'Geisha'/Geisha_front_097.jpg	'Geisha'	5	4
1518	'Geisha'/Geisha_front_098.jpg	'Geisha'	5	3
1519	'Geisha'/Geisha_front_099.jpg	'Geisha'	5	5
1520	'Geisha'/Geisha_front_100.jpg	'Geisha'	5	1
1521	'Geisha'/Geisha_front_101.jpg	'Geisha'	5	1
1522	'Geisha'/Geisha_front_102.jpg	'Geisha'	5	1
1523	'Geisha'/Geisha_front_103.jpg	'Geisha'	5	2
1524	'Geisha'/Geisha_front_104.jpg	'Geisha'	5	3
1525	'Geisha'/Geisha_front_105.jpg	'Geisha'	5	5
1526	'Geisha'/Geisha_front_106.jpg	'Geisha'	5	3
1527	'Geisha'/Geisha_front_107.jpg	'Geisha'	5	2
1528	'Geisha'/Geisha_front_108.jpg	'Geisha'	5	1
1529	'Geisha'/Geisha_front_109.jpg	'Geisha'	5	5
1530	'Geisha'/Geisha_front_110.jpg	'Geisha'	5	4
1531	'Geisha'/Geisha_front_111.jpg	'Geisha'	5	4
1532	'Geisha'/Geisha_front_112.jpg	'Geisha'	5	4
1533	'Geisha'/Geisha_front_113.jpg	'Geisha'	5	2
1534	'Geisha'/Geisha_front_114.jpg	'Geisha'	5	3
1535	'Geisha'/Geisha_front_115.jpg	'Geisha'	5	1
1536	'Geisha'/Geisha_front_116.jpg	'Geisha'	5	3
1537	'Geisha'/Geisha_front_117.jpg	'Geisha'	5	5
1538	'Geisha'/Geisha_front_118.jpg	'Geisha'	5	4
1539	'Geisha'/Geisha_front_119.jpg	'Geisha'	5	4
1540	'Geisha'/Geisha_front_120.jpg	'Geisha'	5	3
1541	'Geisha'/Geisha_front_121.jpg	'Geisha'	5	2
1542	'Geisha'/Geisha_front_122.jpg	'Geisha'	5	1
1543	'Geisha'/Geisha_front_123.jpg	'Geisha'	5	3
1544	'Geisha'/Geisha_front_124.jpg	'Geisha'	5	4
1545	'Geisha'/Geisha_front_125.jpg	'Geisha'	5	3
1546	'Geisha'/Geisha_front_126.jpg	'Geisha'	5	4
1547	'Geisha'/Geisha_front_127.jpg	'Geisha'	5	5
1548	'Geisha'/Geisha_front_128.jpg	'Geisha'	5	5
1549	'Geisha'/Geisha_front_129.jpg	'Geisha'	5	3
1550	'Geisha'/Geisha_front_130.jpg	'Geisha'	5	4
1551	'Geisha'/Geisha_front_131.jpg	'Geisha'	5	3
1552	'Geisha'/Geisha_front_132.jpg	'Geisha'	5	1
1553	'Geisha'/Geisha_front_133.jpg	'Geisha'	5	2
1554	'Geisha'/Geisha_front_134.jpg	'Geisha'	5	2
1555	'Geisha'/Geisha_front_135.jpg	'Geisha'	5	2
1556	'Geisha'/Geisha_front_136.jpg	'Geisha'	5	3
1557	'Geisha'/Geisha_front_137.jpg	'Geisha'	5	3
1558	'Geisha'/Geisha_front_138.jpg	'Geisha'	5	1
1559	'Geisha'/Geisha_front_139.jpg	'Geisha'	5	1
1560	'Geisha'/Geisha_front_140.jpg	'Geisha'	5	1
1561	'Geisha'/Geisha_front_141.jpg	'Geisha'	5	1
1562	'Geisha'/Geisha_front_142.jpg	'Geisha'	5	3
1563	'Geisha'/Geisha_front_143.jpg	'Geisha'	5	3
1564	'Geisha'/Geisha_front_144.jpg	'Geisha'	5	2
1565	'Geisha'/Geisha_front_145.jpg	'Geisha'	5	5
1566	'Geisha'/Geisha_front_146.jpg	'Geisha'	5	4
1567	'Geisha'/Geisha_front_147.jpg	'Geisha'	5	2
1568	'Geisha'/Geisha_front_148.jpg	'Geisha'	5	2
1569	'Geisha'/Geisha_front_149.jpg	'Geisha'	5	1
1570	'Golden_Oakland'/Golden_Oakland_back_001.jpg	'Golden_Oakland'	6	1
1571	'Golden_Oakland'/Golden_Oakland_back_002.jpg	'Golden_Oakland'	6	2
1572	'Golden_Oakland'/Golden_Oakland_back_003.jpg	'Golden_Oakland'	6	2
1573	'Golden_Oakland'/Golden_Oakland_back_004.jpg	'Golden_Oakland'	6	1
1574	'Golden_Oakland'/Golden_Oakland_back_005.jpg	'Golden_Oakland'	6	1
1575	'Golden_Oakland'/Golden_Oakland_back_006.jpg	'Golden_Oakland'	6	3
1576	'Golden_Oakland'/Golden_Oakland_back_007.jpg	'Golden_Oakland'	6	1
1577	'Golden_Oakland'/Golden_Oakland_back_008.jpg	'Golden_Oakland'	6	4
1578	'Golden_Oakland'/Golden_Oakland_back_009.jpg	'Golden_Oakland'	6	4
1579	'Golden_Oakland'/Golden_Oakland_back_010.jpg	'Golden_Oakland'	6	3
1580	'Golden_Oakland'/Golden_Oakland_back_011.jpg	'Golden_Oakland'	6	1
1581	'Golden_Oakland'/Golden_Oakland_back_012.jpg	'Golden_Oakland'	6	5
1582	'Golden_Oakland'/Golden_Oakland_back_013.jpg	'Golden_Oakland'	6	5
1583	'Golden_Oakland'/Golden_Oakland_back_014.jpg	'Golden_Oakland'	6	4
1584	'Golden_Oakland'/Golden_Oakland_back_015.jpg	'Golden_Oakland'	6	4
1585	'Golden_Oakland'/Golden_Oakland_back_016.jpg	'Golden_Oakland'	6	3
1586	'Golden_Oakland'/Golden_Oakland_back_017.jpg	'Golden_Oakland'	6	4
1587	'Golden_Oakland'/Golden_Oakland_back_018.jpg	'Golden_Oakland'	6	3
1588	'Golden_Oakland'/Golden_Oakland_back_019.jpg	'Golden_Oakland'	6	4
1589	'Golden_Oakland'/Golden_Oakland_back_020.jpg	'Golden_Oakland'	6	5
1590	'Golden_Oakland'/Golden_Oakland_back_021.jpg	'Golden_Oakland'	6	5
1591	'Golden_Oakland'/Golden_Oakland_back_022.jpg	'Golden_Oakland'	6	2
1592	'Golden_Oakland'/Golden_Oakland_back_023.jpg	'Golden_Oakland'	6	2
1593	'Golden_Oakland'/Golden_Oakland_back_024.jpg	'Golden_Oakland'	6	5
1594	'Golden_Oakland'/Golden_Oakland_back_025.jpg	'Golden_Oakland'	6	4
1595	'Golden_Oakland'/Golden_Oakland_back_026.jpg	'Golden_Oakland'	6	4
1596	'Golden_Oakland'/Golden_Oakland_back_027.jpg	'Golden_Oakland'	6	2
1597	'Golden_Oakland'/Golden_Oakland_back_028.jpg	'Golden_Oakland'	6	5
1598	'Golden_Oakland'/Golden_Oakland_back_029.jpg	'Golden_Oakland'	6	5
1599	'Golden_Oakland'/Golden_Oakland_back_030.jpg	'Golden_Oakland'	6	3
1600	'Golden_Oakland'/Golden_Oakland_back_031.jpg	'Golden_Oakland'	6	4
1601	'Golden_Oakland'/Golden_Oakland_back_032.jpg	'Golden_Oakland'	6	1
1602	'Golden_Oakland'/Golden_Oakland_back_033.jpg	'Golden_Oakland'	6	2
1603	'Golden_Oakland'/Golden_Oakland_back_034.jpg	'Golden_Oakland'	6	2
1604	'Golden_Oakland'/Golden_Oakland_back_035.jpg	'Golden_Oakland'	6	1
1605	'Golden_Oakland'/Golden_Oakland_back_036.jpg	'Golden_Oakland'	6	2
1606	'Golden_Oakland'/Golden_Oakland_back_037.jpg	'Golden_Oakland'	6	1
1607	'Golden_Oakland'/Golden_Oakland_back_038.jpg	'Golden_Oakland'	6	2
1608	'Golden_Oakland'/Golden_Oakland_back_039.jpg	'Golden_Oakland'	6	5
1609	'Golden_Oakland'/Golden_Oakland_back_040.jpg	'Golden_Oakland'	6	3
1610	'Golden_Oakland'/Golden_Oakland_back_041.jpg	'Golden_Oakland'	6	4
1611	'Golden_Oakland'/Golden_Oakland_back_042.jpg	'Golden_Oakland'	6	3
1612	'Golden_Oakland'/Golden_Oakland_back_043.jpg	'Golden_Oakland'	6	4
1613	'Golden_Oakland'/Golden_Oakland_back_044.jpg	'Golden_Oakland'	6	3
1614	'Golden_Oakland'/Golden_Oakland_back_045.jpg	'Golden_Oakland'	6	2
1615	'Golden_Oakland'/Golden_Oakland_back_046.jpg	'Golden_Oakland'	6	2
1616	'Golden_Oakland'/Golden_Oakland_back_047.jpg	'Golden_Oakland'	6	1
1617	'Golden_Oakland'/Golden_Oakland_back_048.jpg	'Golden_Oakland'	6	2
1618	'Golden_Oakland'/Golden_Oakland_back_049.jpg	'Golden_Oakland'	6	4
1619	'Golden_Oakland'/Golden_Oakland_back_050.jpg	'Golden_Oakland'	6	4
1620	'Golden_Oakland'/Golden_Oakland_back_051.jpg	'Golden_Oakland'	6	5
1621	'Golden_Oakland'/Golden_Oakland_back_052.jpg	'Golden_Oakland'	6	2
1622	'Golden_Oakland'/Golden_Oakland_back_053.jpg	'Golden_Oakland'	6	4
1623	'Golden_Oakland'/Golden_Oakland_back_054.jpg	'Golden_Oakland'	6	5
1624	'Golden_Oakland'/Golden_Oakland_back_055.jpg	'Golden_Oakland'	6	5
1625	'Golden_Oakland'/Golden_Oakland_back_056.jpg	'Golden_Oakland'	6	3
1626	'Golden_Oakland'/Golden_Oakland_back_057.jpg	'Golden_Oakland'	6	5
1627	'Golden_Oakland'/Golden_Oakland_back_058.jpg	'Golden_Oakland'	6	3
1628	'Golden_Oakland'/Golden_Oakland_back_059.jpg	'Golden_Oakland'	6	1
1629	'Golden_Oakland'/Golden_Oakland_back_060.jpg	'Golden_Oakland'	6	3
1630	'Golden_Oakland'/Golden_Oakland_back_061.jpg	'Golden_Oakland'	6	3
1631	'Golden_Oakland'/Golden_Oakland_back_062.jpg	'Golden_Oakland'	6	3
1632	'Golden_Oakland'/Golden_Oakland_back_063.jpg	'Golden_Oakland'	6	2
1633	'Golden_Oakland'/Golden_Oakland_back_064.jpg	'Golden_Oakland'	6	5
1634	'Golden_Oakland'/Golden_Oakland_back_065.jpg	'Golden_Oakland'	6	4
1635	'Golden_Oakland'/Golden_Oakland_back_066.jpg	'Golden_Oakland'	6	1
1636	'Golden_Oakland'/Golden_Oakland_back_067.jpg	'Golden_Oakland'	6	5
1637	'Golden_Oakland'/Golden_Oakland_back_068.jpg	'Golden_Oakland'	6	4
1638	'Golden_Oakland'/Golden_Oakland_back_069.jpg	'Golden_Oakland'	6	5
1639	'Golden_Oakland'/Golden_Oakland_back_070.jpg	'Golden_Oakland'	6	2
1640	'Golden_Oakland'/Golden_Oakland_back_071.jpg	'Golden_Oakland'	6	4
1641	'Golden_Oakland'/Golden_Oakland_back_072.jpg	'Golden_Oakland'	6	1
1642	'Golden_Oakland'/Golden_Oakland_back_073.jpg	'Golden_Oakland'	6	3
1643	'Golden_Oakland'/Golden_Oakland_back_074.jpg	'Golden_Oakland'	6	2
1644	'Golden_Oakland'/Golden_Oakland_back_075.jpg	'Golden_Oakland'	6	3
1645	'Golden_Oakland'/Golden_Oakland_back_076.jpg	'Golden_Oakland'	6	3
1646	'Golden_Oakland'/Golden_Oakland_back_077.jpg	'Golden_Oakland'	6	5
1647	'Golden_Oakland'/Golden_Oakland_back_078.jpg	'Golden_Oakland'	6	1
1648	'Golden_Oakland'/Golden_Oakland_back_079.jpg	'Golden_Oakland'	6	2
1649	'Golden_Oakland'/Golden_Oakland_back_080.jpg	'Golden_Oakland'	6	3
1650	'Golden_Oakland'/Golden_Oakland_back_081.jpg	'Golden_Oakland'	6	5
1651	'Golden_Oakland'/Golden_Oakland_back_082.jpg	'Golden_Oakland'	6	3
1652	'Golden_Oakland'/Golden_Oakland_back_083.jpg	'Golden_Oakland'	6	1
1653	'Golden_Oakland'/Golden_Oakland_back_084.jpg	'Golden_Oakland'	6	3
1654	'Golden_Oakland'/Golden_Oakland_back_085.jpg	'Golden_Oakland'	6	3
1655	'Golden_Oakland'/Golden_Oakland_back_086.jpg	'Golden_Oakland'	6	2
1656	'Golden_Oakland'/Golden_Oakland_back_087.jpg	'Golden_Oakland'	6	5
1657	'Golden_Oakland'/Golden_Oakland_back_088.jpg	'Golden_Oakland'	6	4
1658	'Golden_Oakland'/Golden_Oakland_back_089.jpg	'Golden_Oakland'	6	4
1659	'Golden_Oakland'/Golden_Oakland_back_090.jpg	'Golden_Oakland'	6	4
1660	'Golden_Oakland'/Golden_Oakland_back_091.jpg	'Golden_Oakland'	6	1
1661	'Golden_Oakland'/Golden_Oakland_back_092.jpg	'Golden_Oakland'	6	2
1662	'Golden_Oakland'/Golden_Oakland_back_093.jpg	'Golden_Oakland'	6	5
1663	'Golden_Oakland'/Golden_Oakland_back_094.jpg	'Golden_Oakland'	6	5
1664	'Golden_Oakland'/Golden_Oakland_back_095.jpg	'Golden_Oakland'	6	5
1665	'Golden_Oakland'/Golden_Oakland_back_096.jpg	'Golden_Oakland'	6	5
1666	'Golden_Oakland'/Golden_Oakland_back_097.jpg	'Golden_Oakland'	6	4
1667	'Golden_Oakland'/Golden_Oakland_back_098.jpg	'Golden_Oakland'	6	2
1668	'Golden_Oakland'/Golden_Oakland_back_099.jpg	'Golden_Oakland'	6	3
1669	'Golden_Oakland'/Golden_Oakland_back_100.jpg	'Golden_Oakland'	6	3
1670	'Golden_Oakland'/Golden_Oakland_back_101.jpg	'Golden_Oakland'	6	3
1671	'Golden_Oakland'/Golden_Oakland_back_102.jpg	'Golden_Oakland'	6	1
1672	'Golden_Oakland'/Golden_Oakland_back_103.jpg	'Golden_Oakland'	6	4
1673	'Golden_Oakland'/Golden_Oakland_back_104.jpg	'Golden_Oakland'	6	1
1674	'Golden_Oakland'/Golden_Oakland_back_105.jpg	'Golden_Oakland'	6	1
1675	'Golden_Oakland'/Golden_Oakland_back_106.jpg	'Golden_Oakland'	6	2
1676	'Golden_Oakland'/Golden_Oakland_back_107.jpg	'Golden_Oakland'	6	1
1677	'Golden_Oakland'/Golden_Oakland_back_108.jpg	'Golden_Oakland'	6	2
1678	'Golden_Oakland'/Golden_Oakland_back_109.jpg	'Golden_Oakland'	6	1
1679	'Golden_Oakland'/Golden_Oakland_front_001.jpg	'Golden_Oakland'	6	4
1680	'Golden_Oakland'/Golden_Oakland_front_002.jpg	'Golden_Oakland'	6	1
1681	'Golden_Oakland'/Golden_Oakland_front_003.jpg	'Golden_Oakland'	6	4
1682	'Golden_Oakland'/Golden_Oakland_front_004.jpg	'Golden_Oakland'	6	1
1683	'Golden_Oakland'/Golden_Oakland_front_005.jpg	'Golden_Oakland'	6	1
1684	'Golden_Oakland'/Golden_Oakland_front_006.jpg	'Golden_Oakland'	6	2
1685	'Golden_Oakland'/Golden_Oakland_front_007.jpg	'Golden_Oakland'	6	2
1686	'Golden_Oakland'/Golden_Oakland_front_008.jpg	'Golden_Oakland'	6	1
1687	'Golden_Oakland'/Golden_Oakland_front_009.jpg	'Golden_Oakland'	6	1
1688	'Golden_Oakland'/Golden_Oakland_front_010.jpg	'Golden_Oakland'	6	5
1689	'Golden_Oakland'/Golden_Oakland_front_011.jpg	'Golden_Oakland'	6	2
1690	'Golden_Oakland'/Golden_Oakland_front_012.jpg	'Golden_Oakland'	6	3
1691	'Golden_Oakland'/Golden_Oakland_front_013.jpg	'Golden_Oakland'	6	2
1692	'Golden_Oakland'/Golden_Oakland_front_014.jpg	'Golden_Oakland'	6	2
1693	'Golden_Oakland'/Golden_Oakland_front_015.jpg	'Golden_Oakland'	6	1
1694	'Golden_Oakland'/Golden_Oakland_front_016.jpg	'Golden_Oakland'	6	3
1695	'Golden_Oakland'/Golden_Oakland_front_017.jpg	'Golden_Oakland'	6	3
1696	'Golden_Oakland'/Golden_Oakland_front_018.jpg	'Golden_Oakland'	6	2
1697	'Golden_Oakland'/Golden_Oakland_front_019.jpg	'Golden_Oakland'	6	3
1698	'Golden_Oakland'/Golden_Oakland_front_020.jpg	'Golden_Oakland'	6	3
1699	'Golden_Oakland'/Golden_Oakland_front_021.jpg	'Golden_Oakland'	6	2
1700	'Golden_Oakland'/Golden_Oakland_front_022.jpg	'Golden_Oakland'	6	1
1701	'Golden_Oakland'/Golden_Oakland_front_023.jpg	'Golden_Oakland'	6	5
1702	'Golden_Oakland'/Golden_Oakland_front_024.jpg	'Golden_Oakland'	6	2
1703	'Golden_Oakland'/Golden_Oakland_front_025.jpg	'Golden_Oakland'	6	3
1704	'Golden_Oakland'/Golden_Oakland_front_026.jpg	'Golden_Oakland'	6	1
1705	'Golden_Oakland'/Golden_Oakland_front_027.jpg	'Golden_Oakland'	6	3
1706	'Golden_Oakland'/Golden_Oakland_front_028.jpg	'Golden_Oakland'	6	2
1707	'Golden_Oakland'/Golden_Oakland_front_029.jpg	'Golden_Oakland'	6	5
1708	'Golden_Oakland'/Golden_Oakland_front_030.jpg	'Golden_Oakland'	6	3
1709	'Golden_Oakland'/Golden_Oakland_front_031.jpg	'Golden_Oakland'	6	1
1710	'Golden_Oakland'/Golden_Oakland_front_032.jpg	'Golden_Oakland'	6	5
1711	'Golden_Oakland'/Golden_Oakland_front_033.jpg	'Golden_Oakland'	6	4
1712	'Golden_Oakland'/Golden_Oakland_front_034.jpg	'Golden_Oakland'	6	3
1713	'Golden_Oakland'/Golden_Oakland_front_035.jpg	'Golden_Oakland'	6	1
1714	'Golden_Oakland'/Golden_Oakland_front_036.jpg	'Golden_Oakland'	6	4
1715	'Golden_Oakland'/Golden_Oakland_front_037.jpg	'Golden_Oakland'	6	1
1716	'Golden_Oakland'/Golden_Oakland_front_038.jpg	'Golden_Oakland'	6	5
1717	'Golden_Oakland'/Golden_Oakland_front_039.jpg	'Golden_Oakland'	6	4
1718	'Golden_Oakland'/Golden_Oakland_front_040.jpg	'Golden_Oakland'	6	3
1719	'Golden_Oakland'/Golden_Oakland_front_041.jpg	'Golden_Oakland'	6	4
1720	'Golden_Oakland'/Golden_Oakland_front_042.jpg	'Golden_Oakland'	6	1
1721	'Golden_Oakland'/Golden_Oakland_front_043.jpg	'Golden_Oakland'	6	4
1722	'Golden_Oakland'/Golden_Oakland_front_044.jpg	'Golden_Oakland'	6	4
1723	'Golden_Oakland'/Golden_Oakland_front_045.jpg	'Golden_Oakland'	6	5
1724	'Golden_Oakland'/Golden_Oakland_front_046.jpg	'Golden_Oakland'	6	3
1725	'Golden_Oakland'/Golden_Oakland_front_047.jpg	'Golden_Oakland'	6	1
1726	'Golden_Oakland'/Golden_Oakland_front_048.jpg	'Golden_Oakland'	6	1
1727	'Golden_Oakland'/Golden_Oakland_front_049.jpg	'Golden_Oakland'	6	2
1728	'Golden_Oakland'/Golden_Oakland_front_050.jpg	'Golden_Oakland'	6	3
1729	'Golden_Oakland'/Golden_Oakland_front_051.jpg	'Golden_Oakland'	6	5
1730	'Golden_Oakland'/Golden_Oakland_front_052.jpg	'Golden_Oakland'	6	3
1731	'Golden_Oakland'/Golden_Oakland_front_053.jpg	'Golden_Oakland'	6	5
1732	'Golden_Oakland'/Golden_Oakland_front_054.jpg	'Golden_Oakland'	6	4
1733	'Golden_Oakland'/Golden_Oakland_front_055.jpg	'Golden_Oakland'	6	4
1734	'Golden_Oakland'/Golden_Oakland_front_056.jpg	'Golden_Oakland'	6	5
1735	'Golden_Oakland'/Golden_Oakland_front_057.jpg	'Golden_Oakland'	6	5
1736	'Golden_Oakland'/Golden_Oakland_front_058.jpg	'Golden_Oakland'	6	2
1737	'Golden_Oakland'/Golden_Oakland_front_059.jpg	'Golden_Oakland'	6	3
1738	'Golden_Oakland'/Golden_Oakland_front_060.jpg	'Golden_Oakland'	6	4
1739	'Golden_Oakland'/Golden_Oakland_front_061.jpg	'Golden_Oakland'	6	1
1740	'Golden_Oakland'/Golden_Oakland_front_062.jpg	'Golden_Oakland'	6	1
1741	'Golden_Oakland'/Golden_Oakland_front_063.jpg	'Golden_Oakland'	6	2
1742	'Golden_Oakland'/Golden_Oakland_front_064.jpg	'Golden_Oakland'	6	2
1743	'Golden_Oakland'/Golden_Oakland_front_065.jpg	'Golden_Oakland'	6	4
1744	'Golden_Oakland'/Golden_Oakland_front_066.jpg	'Golden_Oakland'	6	2
1745	'Golden_Oakland'/Golden_Oakland_front_067.jpg	'Golden_Oakland'	6	2
1746	'Golden_Oakland'/Golden_Oakland_front_068.jpg	'Golden_Oakland'	6	5
1747	'Golden_Oakland'/Golden_Oakland_front_069.jpg	'Golden_Oakland'	6	2
1748	'Golden_Oakland'/Golden_Oakland_front_070.jpg	'Golden_Oakland'	6	4
1749	'Golden_Oakland'/Golden_Oakland_front_071.jpg	'Golden_Oakland'	6	3
1750	'Golden_Oakland'/Golden_Oakland_front_072.jpg	'Golden_Oakland'	6	2
1751	'Golden_Oakland'/Golden_Oakland_front_073.jpg	'Golden_Oakland'	6	3
1752	'Golden_Oakland'/Golden_Oakland_front_074.jpg	'Golden_Oakland'	6	3
1753	'Golden_Oakland'/Golden_Oakland_front_075.jpg	'Golden_Oakland'	6	1
1754	'Golden_Oakland'/Golden_Oakland_front_076.jpg	'Golden_Oakland'	6	3
1755	'Golden_Oakland'/Golden_Oakland_front_077.jpg	'Golden_Oakland'	6	5
1756	'Golden_Oakland'/Golden_Oakland_front_078.jpg	'Golden_Oakland'	6	2
1757	'Golden_Oakland'/Golden_Oakland_front_079.jpg	'Golden_Oakland'	6	1
1758	'Golden_Oakland'/Golden_Oakland_front_080.jpg	'Golden_Oakland'	6	5
1759	'Golden_Oakland'/Golden_Oakland_front_081.jpg	'Golden_Oakland'	6	1
1760	'Golden_Oakland'/Golden_Oakland_front_082.jpg	'Golden_Oakland'	6	2
1761	'Golden_Oakland'/Golden_Oakland_front_083.jpg	'Golden_Oakland'	6	1
1762	'Golden_Oakland'/Golden_Oakland_front_084.jpg	'Golden_Oakland'	6	5
1763	'Golden_Oakland'/Golden_Oakland_front_085.jpg	'Golden_Oakland'	6	2
1764	'Golden_Oakland'/Golden_Oakland_front_086.jpg	'Golden_Oakland'	6	4
1765	'Golden_Oakland'/Golden_Oakland_front_087.jpg	'Golden_Oakland'	6	1
1766	'Golden_Oakland'/Golden_Oakland_front_088.jpg	'Golden_Oakland'	6	4
1767	'Golden_Oakland'/Golden_Oakland_front_089.jpg	'Golden_Oakland'	6	5
1768	'Golden_Oakland'/Golden_Oakland_front_090.jpg	'Golden_Oakland'	6	5
1769	'Golden_Oakland'/Golden_Oakland_front_091.jpg	'Golden_Oakland'	6	4
1770	'Golden_Oakland'/Golden_Oakland_front_092.jpg	'Golden_Oakland'	6	4
1771	'Golden_Oakland'/Golden_Oakland_front_093.jpg	'Golden_Oakland'	6	5
1772	'Golden_Oakland'/Golden_Oakland_front_094.jpg	'Golden_Oakland'	6	1
1773	'Golden_Oakland'/Golden_Oakland_front_095.jpg	'Golden_Oakland'	6	1
1774	'Golden_Oakland'/Golden_Oakland_front_096.jpg	'Golden_Oakland'	6	2
1775	'Golden_Oakland'/Golden_Oakland_front_097.jpg	'Golden_Oakland'	6	5
1776	'Golden_Oakland'/Golden_Oakland_front_098.jpg	'Golden_Oakland'	6	4
1777	'Golden_Oakland'/Golden_Oakland_front_099.jpg	'Golden_Oakland'	6	1
1778	'Golden_Oakland'/Golden_Oakland_front_100.jpg	'Golden_Oakland'	6	5
1779	'Golden_Oakland'/Golden_Oakland_front_101.jpg	'Golden_Oakland'	6	4
1780	'Golden_Oakland'/Golden_Oakland_front_102.jpg	'Golden_Oakland'	6	4
1781	'Golden_Oakland'/Golden_Oakland_front_103.jpg	'Golden_Oakland'	6	5
1782	'Golden_Oakland'/Golden_Oakland_front_104.jpg	'Golden_Oakland'	6	3
1783	'Golden_Oakland'/Golden_Oakland_front_105.jpg	'Golden_Oakland'	6	4
1784	'Golden_Oakland'/Golden_Oakland_front_106.jpg	'Golden_Oakland'	6	5
1785	'Golden_Oakland'/Golden_Oakland_front_107.jpg	'Golden_Oakland'	6	3
1786	'Golden_Oakland'/Golden_Oakland_front_108.jpg	'Golden_Oakland'	6	2
1787	'Golden_Oakland'/Golden_Oakland_front_109.jpg	'Golden_Oakland'	6	3
1788	'HeckenStar'/HeckenStar_back_001.jpg	'HeckenStar'	7	4
1789	'HeckenStar'/HeckenStar_back_002.jpg	'HeckenStar'	7	4
1790	'HeckenStar'/HeckenStar_back_003.jpg	'HeckenStar'	7	5
1791	'HeckenStar'/HeckenStar_back_004.jpg	'HeckenStar'	7	4
1792	'HeckenStar'/HeckenStar_back_005.jpg	'HeckenStar'	7	5
1793	'HeckenStar'/HeckenStar_back_006.jpg	'HeckenStar'	7	5
1794	'HeckenStar'/HeckenStar_back_007.jpg	'HeckenStar'	7	5
1795	'HeckenStar'/HeckenStar_back_008.jpg	'HeckenStar'	7	5
1796	'HeckenStar'/HeckenStar_back_009.jpg	'HeckenStar'	7	2
1797	'HeckenStar'/HeckenStar_back_010.jpg	'HeckenStar'	7	2
1798	'HeckenStar'/HeckenStar_back_011.jpg	'HeckenStar'	7	2
1799	'HeckenStar'/HeckenStar_back_012.jpg	'HeckenStar'	7	5
1800	'HeckenStar'/HeckenStar_back_013.jpg	'HeckenStar'	7	5
1801	'HeckenStar'/HeckenStar_back_014.jpg	'HeckenStar'	7	3
1802	'HeckenStar'/HeckenStar_back_015.jpg	'HeckenStar'	7	3
1803	'HeckenStar'/HeckenStar_back_016.jpg	'HeckenStar'	7	1
1804	'HeckenStar'/HeckenStar_back_017.jpg	'HeckenStar'	7	2
1805	'HeckenStar'/HeckenStar_back_018.jpg	'HeckenStar'	7	2
1806	'HeckenStar'/HeckenStar_back_019.jpg	'HeckenStar'	7	2
1807	'HeckenStar'/HeckenStar_back_020.jpg	'HeckenStar'	7	5
1808	'HeckenStar'/HeckenStar_back_021.jpg	'HeckenStar'	7	5
1809	'HeckenStar'/HeckenStar_back_022.jpg	'HeckenStar'	7	4
1810	'HeckenStar'/HeckenStar_back_023.jpg	'HeckenStar'	7	1
1811	'HeckenStar'/HeckenStar_back_024.jpg	'HeckenStar'	7	5
1812	'HeckenStar'/HeckenStar_back_025.jpg	'HeckenStar'	7	4
1813	'HeckenStar'/HeckenStar_back_026.jpg	'HeckenStar'	7	2
1814	'HeckenStar'/HeckenStar_back_027.jpg	'HeckenStar'	7	4
1815	'HeckenStar'/HeckenStar_back_028.jpg	'HeckenStar'	7	1
1816	'HeckenStar'/HeckenStar_back_029.jpg	'HeckenStar'	7	4
1817	'HeckenStar'/HeckenStar_back_030.jpg	'HeckenStar'	7	1
1818	'HeckenStar'/HeckenStar_back_031.jpg	'HeckenStar'	7	1
1819	'HeckenStar'/HeckenStar_back_032.jpg	'HeckenStar'	7	4
1820	'HeckenStar'/HeckenStar_back_033.jpg	'HeckenStar'	7	2
1821	'HeckenStar'/HeckenStar_back_034.jpg	'HeckenStar'	7	4
1822	'HeckenStar'/HeckenStar_back_035.jpg	'HeckenStar'	7	5
1823	'HeckenStar'/HeckenStar_back_036.jpg	'HeckenStar'	7	3
1824	'HeckenStar'/HeckenStar_back_037.jpg	'HeckenStar'	7	4
1825	'HeckenStar'/HeckenStar_back_038.jpg	'HeckenStar'	7	5
1826	'HeckenStar'/HeckenStar_back_039.jpg	'HeckenStar'	7	1
1827	'HeckenStar'/HeckenStar_back_040.jpg	'HeckenStar'	7	4
1828	'HeckenStar'/HeckenStar_back_041.jpg	'HeckenStar'	7	4
1829	'HeckenStar'/HeckenStar_back_042.jpg	'HeckenStar'	7	4
1830	'HeckenStar'/HeckenStar_back_043.jpg	'HeckenStar'	7	4
1831	'HeckenStar'/HeckenStar_back_044.jpg	'HeckenStar'	7	4
1832	'HeckenStar'/HeckenStar_back_045.jpg	'HeckenStar'	7	1
1833	'HeckenStar'/HeckenStar_back_046.jpg	'HeckenStar'	7	2
1834	'HeckenStar'/HeckenStar_back_047.jpg	'HeckenStar'	7	2
1835	'HeckenStar'/HeckenStar_back_048.jpg	'HeckenStar'	7	5
1836	'HeckenStar'/HeckenStar_back_049.jpg	'HeckenStar'	7	3
1837	'HeckenStar'/HeckenStar_back_050.jpg	'HeckenStar'	7	2
1838	'HeckenStar'/HeckenStar_back_051.jpg	'HeckenStar'	7	1
1839	'HeckenStar'/HeckenStar_back_052.jpg	'HeckenStar'	7	5
1840	'HeckenStar'/HeckenStar_back_053.jpg	'HeckenStar'	7	3
1841	'HeckenStar'/HeckenStar_back_054.jpg	'HeckenStar'	7	3
1842	'HeckenStar'/HeckenStar_back_055.jpg	'HeckenStar'	7	5
1843	'HeckenStar'/HeckenStar_back_056.jpg	'HeckenStar'	7	3
1844	'HeckenStar'/HeckenStar_back_057.jpg	'HeckenStar'	7	2
1845	'HeckenStar'/HeckenStar_back_058.jpg	'HeckenStar'	7	5
1846	'HeckenStar'/HeckenStar_back_059.jpg	'HeckenStar'	7	4
1847	'HeckenStar'/HeckenStar_back_060.jpg	'HeckenStar'	7	4
1848	'HeckenStar'/HeckenStar_back_061.jpg	'HeckenStar'	7	4
1849	'HeckenStar'/HeckenStar_back_062.jpg	'HeckenStar'	7	5
1850	'HeckenStar'/HeckenStar_back_063.jpg	'HeckenStar'	7	1
1851	'HeckenStar'/HeckenStar_back_064.jpg	'HeckenStar'	7	4
1852	'HeckenStar'/HeckenStar_back_065.jpg	'HeckenStar'	7	5
1853	'HeckenStar'/HeckenStar_back_066.jpg	'HeckenStar'	7	3
1854	'HeckenStar'/HeckenStar_back_067.jpg	'HeckenStar'	7	3
1855	'HeckenStar'/HeckenStar_back_068.jpg	'HeckenStar'	7	4
1856	'HeckenStar'/HeckenStar_back_069.jpg	'HeckenStar'	7	2
1857	'HeckenStar'/HeckenStar_back_070.jpg	'HeckenStar'	7	3
1858	'HeckenStar'/HeckenStar_back_071.jpg	'HeckenStar'	7	3
1859	'HeckenStar'/HeckenStar_back_072.jpg	'HeckenStar'	7	3
1860	'HeckenStar'/HeckenStar_back_073.jpg	'HeckenStar'	7	2
1861	'HeckenStar'/HeckenStar_back_074.jpg	'HeckenStar'	7	2
1862	'HeckenStar'/HeckenStar_back_075.jpg	'HeckenStar'	7	2
1863	'HeckenStar'/HeckenStar_back_076.jpg	'HeckenStar'	7	4
1864	'HeckenStar'/HeckenStar_back_077.jpg	'HeckenStar'	7	1
1865	'HeckenStar'/HeckenStar_back_078.jpg	'HeckenStar'	7	3
1866	'HeckenStar'/HeckenStar_back_079.jpg	'HeckenStar'	7	4
1867	'HeckenStar'/HeckenStar_back_080.jpg	'HeckenStar'	7	5
1868	'HeckenStar'/HeckenStar_back_081.jpg	'HeckenStar'	7	1
1869	'HeckenStar'/HeckenStar_back_082.jpg	'HeckenStar'	7	5
1870	'HeckenStar'/HeckenStar_back_083.jpg	'HeckenStar'	7	2
1871	'HeckenStar'/HeckenStar_back_084.jpg	'HeckenStar'	7	2
1872	'HeckenStar'/HeckenStar_back_085.jpg	'HeckenStar'	7	2
1873	'HeckenStar'/HeckenStar_back_086.jpg	'HeckenStar'	7	3
1874	'HeckenStar'/HeckenStar_back_087.jpg	'HeckenStar'	7	2
1875	'HeckenStar'/HeckenStar_back_088.jpg	'HeckenStar'	7	1
1876	'HeckenStar'/HeckenStar_back_089.jpg	'HeckenStar'	7	1
1877	'HeckenStar'/HeckenStar_back_090.jpg	'HeckenStar'	7	1
1878	'HeckenStar'/HeckenStar_back_091.jpg	'HeckenStar'	7	2
1879	'HeckenStar'/HeckenStar_back_092.jpg	'HeckenStar'	7	1
1880	'HeckenStar'/HeckenStar_back_093.jpg	'HeckenStar'	7	5
1881	'HeckenStar'/HeckenStar_back_094.jpg	'HeckenStar'	7	1
1882	'HeckenStar'/HeckenStar_back_095.jpg	'HeckenStar'	7	4
1883	'HeckenStar'/HeckenStar_back_096.jpg	'HeckenStar'	7	4
1884	'HeckenStar'/HeckenStar_back_097.jpg	'HeckenStar'	7	5
1885	'HeckenStar'/HeckenStar_back_098.jpg	'HeckenStar'	7	2
1886	'HeckenStar'/HeckenStar_back_099.jpg	'HeckenStar'	7	1
1887	'HeckenStar'/HeckenStar_back_100.jpg	'HeckenStar'	7	4
1888	'HeckenStar'/HeckenStar_back_101.jpg	'HeckenStar'	7	4
1889	'HeckenStar'/HeckenStar_back_102.jpg	'HeckenStar'	7	1
1890	'HeckenStar'/HeckenStar_back_103.jpg	'HeckenStar'	7	3
1891	'HeckenStar'/HeckenStar_back_104.jpg	'HeckenStar'	7	1
1892	'HeckenStar'/HeckenStar_back_105.jpg	'HeckenStar'	7	2
1893	'HeckenStar'/HeckenStar_back_106.jpg	'HeckenStar'	7	3
1894	'HeckenStar'/HeckenStar_back_107.jpg	'HeckenStar'	7	3
1895	'HeckenStar'/HeckenStar_back_108.jpg	'HeckenStar'	7	5
1896	'HeckenStar'/HeckenStar_back_109.jpg	'HeckenStar'	7	3
1897	'HeckenStar'/HeckenStar_back_110.jpg	'HeckenStar'	7	5
1898	'HeckenStar'/HeckenStar_front_001.jpg	'HeckenStar'	7	3
1899	'HeckenStar'/HeckenStar_front_002.jpg	'HeckenStar'	7	5
1900	'HeckenStar'/HeckenStar_front_003.jpg	'HeckenStar'	7	2
1901	'HeckenStar'/HeckenStar_front_004.jpg	'HeckenStar'	7	5
1902	'HeckenStar'/HeckenStar_front_005.jpg	'HeckenStar'	7	5
1903	'HeckenStar'/HeckenStar_front_006.jpg	'HeckenStar'	7	3
1904	'HeckenStar'/HeckenStar_front_007.jpg	'HeckenStar'	7	1
1905	'HeckenStar'/HeckenStar_front_008.jpg	'HeckenStar'	7	2
1906	'HeckenStar'/HeckenStar_front_009.jpg	'HeckenStar'	7	4
1907	'HeckenStar'/HeckenStar_front_010.jpg	'HeckenStar'	7	5
1908	'HeckenStar'/HeckenStar_front_011.jpg	'HeckenStar'	7	1
1909	'HeckenStar'/HeckenStar_front_012.jpg	'HeckenStar'	7	2
1910	'HeckenStar'/HeckenStar_front_013.jpg	'HeckenStar'	7	5
1911	'HeckenStar'/HeckenStar_front_014.jpg	'HeckenStar'	7	5
1912	'HeckenStar'/HeckenStar_front_015.jpg	'HeckenStar'	7	1
1913	'HeckenStar'/HeckenStar_front_016.jpg	'HeckenStar'	7	5
1914	'HeckenStar'/HeckenStar_front_017.jpg	'HeckenStar'	7	4
1915	'HeckenStar'/HeckenStar_front_018.jpg	'HeckenStar'	7	3
1916	'HeckenStar'/HeckenStar_front_019.jpg	'HeckenStar'	7	5
1917	'HeckenStar'/HeckenStar_front_020.jpg	'HeckenStar'	7	5
1918	'HeckenStar'/HeckenStar_front_021.jpg	'HeckenStar'	7	1
1919	'HeckenStar'/HeckenStar_front_022.jpg	'HeckenStar'	7	3
1920	'HeckenStar'/HeckenStar_front_023.jpg	'HeckenStar'	7	1
1921	'HeckenStar'/HeckenStar_front_024.jpg	'HeckenStar'	7	1
1922	'HeckenStar'/HeckenStar_front_025.jpg	'HeckenStar'	7	1
1923	'HeckenStar'/HeckenStar_front_026.jpg	'HeckenStar'	7	4
1924	'HeckenStar'/HeckenStar_front_027.jpg	'HeckenStar'	7	5
1925	'HeckenStar'/HeckenStar_front_028.jpg	'HeckenStar'	7	3
1926	'HeckenStar'/HeckenStar_front_029.jpg	'HeckenStar'	7	3
1927	'HeckenStar'/HeckenStar_front_030.jpg	'HeckenStar'	7	1
1928	'HeckenStar'/HeckenStar_front_031.jpg	'HeckenStar'	7	5
1929	'HeckenStar'/HeckenStar_front_032.jpg	'HeckenStar'	7	2
1930	'HeckenStar'/HeckenStar_front_033.jpg	'HeckenStar'	7	2
1931	'HeckenStar'/HeckenStar_front_034.jpg	'HeckenStar'	7	3
1932	'HeckenStar'/HeckenStar_front_035.jpg	'HeckenStar'	7	3
1933	'HeckenStar'/HeckenStar_front_036.jpg	'HeckenStar'	7	4
1934	'HeckenStar'/HeckenStar_front_037.jpg	'HeckenStar'	7	4
1935	'HeckenStar'/HeckenStar_front_038.jpg	'HeckenStar'	7	2
1936	'HeckenStar'/HeckenStar_front_039.jpg	'HeckenStar'	7	1
1937	'HeckenStar'/HeckenStar_front_040.jpg	'HeckenStar'	7	3
1938	'HeckenStar'/HeckenStar_front_041.jpg	'HeckenStar'	7	3
1939	'HeckenStar'/HeckenStar_front_042.jpg	'HeckenStar'	7	1
1940	'HeckenStar'/HeckenStar_front_043.jpg	'HeckenStar'	7	4
1941	'HeckenStar'/HeckenStar_front_044.jpg	'HeckenStar'	7	4
1942	'HeckenStar'/HeckenStar_front_045.jpg	'HeckenStar'	7	1
1943	'HeckenStar'/HeckenStar_front_046.jpg	'HeckenStar'	7	3
1944	'HeckenStar'/HeckenStar_front_047.jpg	'HeckenStar'	7	2
1945	'HeckenStar'/HeckenStar_front_048.jpg	'HeckenStar'	7	2
1946	'HeckenStar'/HeckenStar_front_049.jpg	'HeckenStar'	7	4
1947	'HeckenStar'/HeckenStar_front_050.jpg	'HeckenStar'	7	3
1948	'HeckenStar'/HeckenStar_front_051.jpg	'HeckenStar'	7	3
1949	'HeckenStar'/HeckenStar_front_052.jpg	'HeckenStar'	7	1
1950	'HeckenStar'/HeckenStar_front_053.jpg	'HeckenStar'	7	4
1951	'HeckenStar'/HeckenStar_front_054.jpg	'HeckenStar'	7	3
1952	'HeckenStar'/HeckenStar_front_055.jpg	'HeckenStar'	7	2
1953	'HeckenStar'/HeckenStar_front_056.jpg	'HeckenStar'	7	3
1954	'HeckenStar'/HeckenStar_front_057.jpg	'HeckenStar'	7	2
1955	'HeckenStar'/HeckenStar_front_058.jpg	'HeckenStar'	7	3
1956	'HeckenStar'/HeckenStar_front_059.jpg	'HeckenStar'	7	1
1957	'HeckenStar'/HeckenStar_front_060.jpg	'HeckenStar'	7	4
1958	'HeckenStar'/HeckenStar_front_061.jpg	'HeckenStar'	7	4
1959	'HeckenStar'/HeckenStar_front_062.jpg	'HeckenStar'	7	2
1960	'HeckenStar'/HeckenStar_front_063.jpg	'HeckenStar'	7	1
1961	'HeckenStar'/HeckenStar_front_064.jpg	'HeckenStar'	7	2
1962	'HeckenStar'/HeckenStar_front_065.jpg	'HeckenStar'	7	1
1963	'HeckenStar'/HeckenStar_front_066.jpg	'HeckenStar'	7	2
1964	'HeckenStar'/HeckenStar_front_067.jpg	'HeckenStar'	7	3
1965	'HeckenStar'/HeckenStar_front_068.jpg	'HeckenStar'	7	4
1966	'HeckenStar'/HeckenStar_front_069.jpg	'HeckenStar'	7	4
1967	'HeckenStar'/HeckenStar_front_070.jpg	'HeckenStar'	7	3
1968	'HeckenStar'/HeckenStar_front_071.jpg	'HeckenStar'	7	2
1969	'HeckenStar'/HeckenStar_front_072.jpg	'HeckenStar'	7	4
1970	'HeckenStar'/HeckenStar_front_073.jpg	'HeckenStar'	7	3
1971	'HeckenStar'/HeckenStar_front_074.jpg	'HeckenStar'	7	2
1972	'HeckenStar'/HeckenStar_front_075.jpg	'HeckenStar'	7	1
1973	'HeckenStar'/HeckenStar_front_076.jpg	'HeckenStar'	7	4
1974	'HeckenStar'/HeckenStar_front_077.jpg	'HeckenStar'	7	5
1975	'HeckenStar'/HeckenStar_front_078.jpg	'HeckenStar'	7	2
1976	'HeckenStar'/HeckenStar_front_079.jpg	'HeckenStar'	7	1
1977	'HeckenStar'/HeckenStar_front_080.jpg	'HeckenStar'	7	1
1978	'HeckenStar'/HeckenStar_front_081.jpg	'HeckenStar'	7	3
1979	'HeckenStar'/HeckenStar_front_082.jpg	'HeckenStar'	7	5
1980	'HeckenStar'/HeckenStar_front_083.jpg	'HeckenStar'	7	5
1981	'HeckenStar'/HeckenStar_front_084.jpg	'HeckenStar'	7	5
1982	'HeckenStar'/HeckenStar_front_085.jpg	'HeckenStar'	7	1
1983	'HeckenStar'/HeckenStar_front_086.jpg	'HeckenStar'	7	5
1984	'HeckenStar'/HeckenStar_front_087.jpg	'HeckenStar'	7	4
1985	'HeckenStar'/HeckenStar_front_088.jpg	'HeckenStar'	7	1
1986	'HeckenStar'/HeckenStar_front_089.jpg	'HeckenStar'	7	2
1987	'HeckenStar'/HeckenStar_front_090.jpg	'HeckenStar'	7	4
1988	'HeckenStar'/HeckenStar_front_091.jpg	'HeckenStar'	7	3
1989	'HeckenStar'/HeckenStar_front_092.jpg	'HeckenStar'	7	5
1990	'HeckenStar'/HeckenStar_front_093.jpg	'HeckenStar'	7	1
1991	'HeckenStar'/HeckenStar_front_094.jpg	'HeckenStar'	7	3
1992	'HeckenStar'/HeckenStar_front_095.jpg	'HeckenStar'	7	3
1993	'HeckenStar'/HeckenStar_front_096.jpg	'HeckenStar'	7	5
1994	'HeckenStar'/HeckenStar_front_097.jpg	'HeckenStar'	7	2
1995	'HeckenStar'/HeckenStar_front_098.jpg	'HeckenStar'	7	2
1996	'HeckenStar'/HeckenStar_front_099.jpg	'HeckenStar'	7	3
1997	'HeckenStar'/HeckenStar_front_100.jpg	'HeckenStar'	7	5
1998	'HeckenStar'/HeckenStar_front_101.jpg	'HeckenStar'	7	2
[truncated: 9,497 more rows]
